# Supplementary material for: Genome-Wide Identification and Expression Analysis of the DMP and MTL Genes in Sweetpotato (Ipomoea batatas L.)
Source: Genes (Basel). 2024 Mar 12;15(3):354. doi: 10.3390/genes15030354 (PMC10970459; doi:10.3390/genes15030354)
Supplement: Supplementary file 1 [file genes-15-00354-s001.zip]

Archive with 2 entries (2 files):
- TableS1-4.xlsx
- FigS1-S7.pdf
