# Supplementary material for: Genome-Wide Identification and Expression Analysis of the DMP and MTL Genes in Sweetpotato (Ipomoea batatas L.)
Source: Genes (Basel). 2024 Mar 12;15(3):354. doi: 10.3390/genes15030354 (PMC10970459; doi:10.3390/genes15030354)
Supplement: Supplementary file 1 [file genes-15-00354-s001.zip › TableS1-4.xlsx]

## Sheet: Table S1 
Table S1 The Amino Acid Sequences of DMP and Ppla Genes
Gene name	Category	Sequence
IbDMP1	Amino acid sequence	>IbDMP1 MENEKKIESYVVVHNIAKRHNVGTLARSATAFGVSELILVGRRDFNAFGSHGSTSHVRFR HFHSLSDAKNFLKERDCDICGVEITENAMAVNQHPFKRSTAFLLGNEGTGLSAKECEICD FFVYIPQYGCGTASLNVTVAASIVLHHFGAWAGFPERSREGNKYVVAERPTKQGKRNYCM ESSESIAEERKLKKENASNGFFDEIEKEESPSNLLDTFLEAAKSSHNPMLSREPSCNNYL SRMLHVLRRRFRRLFSRLRLVMWRRPGPRVIIRRFGKLNPRRTGRSSAHSKPAVPKSSSL STAFARPIRLATFNAALFTLAPAVPKTEKSSIFAHDTQDCFNIDTLNSHPKSILKTSPLH PILNDTDDEEFDFPKLTKPKPRVSI…
IbDMP2	Amino acid sequence	>IbDMP2 MDMEEQEHLGLPLLEDAEDEGVILKPKKSPTQRAMRKTFKGTAHLANLLPTGTVLAFRIL SPVFTHEGKCKSVVSQSMTLVLLACCAISCIVISFTDSFRDERGKVRYGFATFRGLCILD MTSVSLSPDEAAKYRLRFLDFFHAFNSLLVFAVTALLDQNVVNCLLPSPSAEVEELLAML PVGIGFICSLLFVTFPSKRHGIGFPLSRD*
IbDMP3	Amino acid sequence	>IbDMP3 MDINVGNDPEELSPSSPNVLVSEKVPLLVPEVEKNLVQKAISQTFESAAHLANLLPTGAV LAFQLLSPIFSNQGDCDAVSRFMTAGLVAMCGLSCFLLSFTDSYKDQKGNVCYGVATLNG LWVIDGSVSLPPELAAKYKVKFIDFVHAVMSVLVFGAIALFDQNVVSCFYPTPSKEAQEI LTAVPVGIGVVCSMLFVVFPTKRHGIGFPLTADN*
IbDMP4	Amino acid sequence	>IbDMP4 MSNNLRSRTTTSISTAPVVDDREIETLSVPEPLLPAATLPPPQPSLSQRALESTAHLANL LPTGTLLAFQLLTPIFTNNGSCDAATRPMTLVLLSILALSCFLACFTDSVRARDGQVYYG FATRRGLWLFDSQAAAVSGISAGADLGKFRAGFIDYVHAVLSVLVFVAIALRDKNVVSCL YPKPNHETQEVLDVVPIGIGLLCSLMFLVFPTRRHGIGFPVTSGKSDL*
IbDMP5	Amino acid sequence	>IbDMP5 MDPTTEGFGVKIYEVSPRQPNLSKYPSTPASVSAVSDLAPPPGGGRRKRAMANGVQKTLS KTSLLANFLPTGTLLSFEMVLPSVYGKGDCSGVSATMIVVLLALCALSCFFFHFTDSFRG PDGKVFYGFVTPAGLAVFKSDPGVEIPKDERYKVGVTDLVHALMSVLVFVAIAFSDHRVT DCLFPGHAKELYEVMQSFPLMVGIICSGLFLVFPNTRYGVGCMSA*
IbPLA-Iα	Amino acid sequence	>g46473.t1 MSWGLGWKRPSDVFHLTLSYGADDFLDDATPTSSRSSSAAASPFAAASPTAAFQDGQQLG FRIELDWNAGDDEDQVALKLQSQVMVALPSPQDTVEVELTARGEEVGVEMRVMKRTEPLQ GVIMGRAGGSGQQGDGMGVLLKLMRSNFSNGVGSGADGEALLGCAEHWRSVTVVSLAGLG LTVSSFYLQGLPVEISQLPLLERLYLDNNKLATLPPELGELKNLKVLAADSNMLVSVPVE LRQCVGLVELSLEHNKLVRPLLDFRAMTELRVLRLFGNPLEFLPDILPLHKLRHLSLANI RIVADDHLRSVNVQIEMENTSYFVASRHKLSAFFSLIFRFSSCHHPLLASALAKIIQDDG NRIVVGKDENAVRQLISMITSE…
IbPLA-Iβ	Amino acid sequence	>g59322.t1 MSWGLGWKRPSEVFHLALSYGSDEFPDEGSPKSSRSSSSQSGGSPLSDASPTKLFQEAQQ QLGFRIEIDWNAGDDEDQVALKLQSQLMVGLPSPQDTVEIELTERCESGDAEDCGKGRSN FCNDVVGSTNGGEEIVGGCAEHWRSVTVVSLSGLGLTVENGLEVLPVEIAHLSLLERLYL DNNKLSTLPPELGELKNLKVLAADCNILVSVPVKLRECVGLVELSLEHNKLVRPLLDFRA MIDLRVLRLFGNPLEFLPDILPLHKLRNLSLANIRIVADDLLRSVNVQIEMENSSYFTAS RHKLSAFFSLIFRFSSCHHPLLASALAKIMQDEGHRTFVGKDENAVRQLISMITSENQHV VNQACSALTTLTSDVTVAMMLM…
IbPLA-Ⅱα	Amino acid sequence	>g1116.t1 MEGSTVASKNRPPPSSGNLITVLSIDGGGIRGIIPGVILAYLEKQLQELDGEDARIADYF DVVAGTSTGGLVTAMLTAPDKDKRPLYAAKDIVPFYLKHSPGIFPQTSGPFSCIIDLFKA FTGPRYNGEYLHKLVRDILGGTRLHETLTNVVIPTFDIKNLQPTIFNSYEAPEDSIWDVQ LSDVCISTSAAPTYLPAHYFKNYDAQGTEREFNLVDGGVAANNPTLVAIGEVTKQVMNQH SDFFPIKPFQYDRLLVLSVGTGTAKNEYKYDAQTAAKWGLFGWLFNAKSSPLTDTFSDAA TDMVDFHNCVVFQSLQSQDNYLRIQDDTLTGDLSSVDVATTENLENLVKVGEGLLEKPVS MVDLSTGEYKPVENGRTNMEALQ…
IbPLA-Ⅱβ	Amino acid sequence	>g4095.t1 MGNTHTTASSTADDTTAPAADPANLQEYNSVAIPPGGIITILSIDGGGIRGIIPGTIIDY LEEQLQALDGSEVRVADYFDVIAGTSTGGLMTTMLAAPNKNKRPLYAGKDLVPFYKEHGA NIFPSAGIFETVRDATSLLSGPKYDGKYLHQLIQNLLGDTRLGQTLTHVVIPTFDIKTFQ PTVFTTCDVKDSPEKNAKLSDICIGTSAAPTYFPGHYFETTDANGAKVEYNLVDGGVAAN NPTLVALSTVTQRMVTQDPKFLLDNSSNQAIGCHRFLILSIGTGTAKYGSKYTAKQAAAW GVLGWLSQGDGNPLIDVFSDASSDMVDYHLATIFRALNAGDNYLRIQEDNLQGTTSSVDV STPENLNALEQIGKNLLKKAVSK…
IbPLA-Ⅱγ	Amino acid sequence	>g4097.t1 MGNSHTTASSTADNTTTATAADPALQEYNSASIPPGGIITILSIDGGGIRGIIPGTIVSY LEEQLQALDGPDARVADYFDVIAGTSTGGLMTTMLAAPDKNKRPLYAGKDLVPFYKEHGP KIFPSAGIFETVRDATRLLSGPKYDGKYLHQLLQNLLGDTRLGQTLTHVVIPTFDIKTFQ PTVKDSPEKNAKLSDICIGTSAAPTYLPGHYFETTDANGAKVEYNLVDGGVAANNPPIGC HRFLILSIGTGTAKYGSKYTAKQAAGWGVLGWLSQGDGNPLIDVFSDASSDMVDYHIATI FQALNVGDNYLRIQEENLQGTVSSVDISTKENLNALEQVGKNLLKKAVSKLNLFTGQYEP IEGAGTNQDALKRFAKLLSEERK…
IbPLA-Ⅱδ	Amino acid sequence	>g4098.t1 MGNSQTTPSSTAPATGEYNAASIPPGGVVTILSIDGGGIRGIIPGTIVAYLEEQLQALDG PDARVADYFDVIAGTSTGGLMTTMLAAPDKNKRPLYAGKDIVPFYKEHGPKIFPSAGALE VVRSATSLLAGPKYDGKYLHQVLQDQLGETRLRIPPEKNAKLSDICIGTSAAPTYLPGHY FDTADASGAKVEFNLIDGGVAANNPAAKWGVLAWLVQGDGNPLIDVFSGASADMVDYHIA TIFQEDNLQGSTASVDVSTKENLDALEKVGKTLLTKTVTKMNLLTGKNEPVPEAGTNQDA LKRLAGLLSEERRRRTIAALTGSK*
IbPLA-Ⅱε	Amino acid sequence	>g4099.t1 MGNSQTIPSSTAEYNAPSIPPGGVITILSIDGGGIRGIIPGTIVAHLEDQLQALDGPDAR VADYFDVIAGTSTGGLMTTMLAAPDKNKHPLYAGKDIVPFYKEHGPKIFPTSSSSAVVWE ATNLLAGPKYDGKYLHQVLQDLLGDTRLSQTLTHVVIPTFDIKTFQPTVFTTFDVKDSPE RNAKLSDICIATSAAPTYFPSHYFDIADTNGGKVEFNLIDGGVAANNPTLVAISTVTQRM VAQDPNLVTSLTSSNEPIGLHRFLILSVGTGSAKNADKYTAQQAGKWGILAWLVQGDGNP LIDVFAGASSDMVDYHIATIFQALKVGYNYLRIQEDDLQGSTTSVDVTTKENLDALEDVG NKLLKTVTKLNLLTGKNEPVPEA…
IbPLA-Ⅱζ	Amino acid sequence	>g21091.t1 MGASLSSSCIQNNKHSTAAKLYTVLSIDGGGIRGIIPATILEFLESQLQELDGEDARIAD YFDVIAGTSVGGLIATIGIQDMLKGPKYDGEFLRQMLRIKLGGMRLHQALTNLANVCASM DALLSDVCIGTSAAPTYFPPYKFVNHDILGKGYEFNLVDGGVVANNPTLVGLSEANKVGM EKRRKFLSKKLKAMDYSQLLVISLGSGSRNLENKYCAEVAAKWNILDWMVQIDTGIPTLI SSPLINLVSYGMADMVDYHVSTIFQSLNVGENYLRIQDNALEGTIAAMDNASLENMIHLR EIGENLLKQPVSKVDLNSGVYMRVSKDYTNEDILKK*
IbPLA-Ⅱθ	Amino acid sequence	>g21112.t1 MGASLSSSCIQNNKHSTAAKLYTVLSIDGGGIRGIIPATILEFLESQLQELDGEDARIAD YFDVIAGTSVGGLIATMLATPDEHNRPAFSAKDITPMLFEYGPFIFPSGRGIQDMLKGPK YDGEFIRQMLRIKLGGMRLHQALTNLVIPTFDIKSFKPIIFSSREANVCASMDALLSDVC IGTSAAPTYFPPYKFVNHDILGKEYEFNLVDGGVVANNPTLVGLSEANKVGMEKRRKFLS KKLKAMDYSQLLVISLGSGSRNLENKYSAEVAAKWNILDWMVQIDTGIPTLISSPCINLV SYGMADMVDYHVSTIFQSLNVGENYLRIQDNALEGTIAAMDNASLENMIHLREIGENLLK QPVSKVDLNSGVYMRSFKGLHK…
IbPLA-Ⅱκ	Amino acid sequence	>g29928.t1 MGKGAIMLSFVALLTMAQMLGHRTAMAAEKRANMVTILSIDGGGIRGIIPATILAHLEAK LQELDGPDARIADYFDVMAGTSTGGLMTAMLTASNKDNRPLYAAKDINPFYREHGPRIFP AFSRNNFLKNLGGPKYDGRYLRGLVKRLLGNKTMNQTLTCTIIPTFDIKRLQPVMFTTTD AKANASKNALLSDVCLGTSAAPTYLPPYYFETKDEAGNIWRYNLIDGGVAANNPTMIALT HVSKEILTGSVQFKKMEPLDTKRMLILSLGTGAAKNEEKYDCAKASSWGVLSWVFYNGNS PLIDIYGAAGADMVDIHISTLFQSIQAERNYLRIQDDKLTGASSFVDIATSENMEMLEQI GLNLLKKSVSRVNLDTGRYEAV…
IbPLA-Ⅱλ	Amino acid sequence	>g38666.t1 MGTLTPELNLHRPQSCRRVHQWSEAKAENHLHRRWWHSRNYSAVILAYLESQLQELDGED ARLADYFDVISGTSTGGLVTAMLTAPDENGRPLYAAKDIKPFYLNNGPKIFPQNGGWFGK IWPSIRSVFGPKYDGKYLRSLLKEQLKDIRLKDTLTNIVIPTFDIKNLQPVIFSTYQAKR CPKMNAYLSDVCIGTSAAPTYLPAHYFKIEDPKHGNEPPREYNLIDGGVAANNPTLVAIN QVTKQILDNNPDFSPIKPIDSPSFLVISIGTGAAKNEHKYDSKQAAKWGILSWLFHKSST PLIEVFMQSSADMVDLHNSVVFQTLDSCENRYLRIQEDELSGTLSSADAATKENLEKLVE IGEKLLKKPVSRVNLETGVSEP…
IbPLA-Ⅱμ	Amino acid sequence	>g38668.t1 MDVYLSDVCIGTSAAPTYLPAHYFKIEDPKQQGTNHPPKEYNIIDGGVAANNPTLVAISQ VTKQIFDNNPDFFPIKPMDFSRFLVISIGTGAAGNEYKYNSKKAAKWGILSWLLYKSSTP LIEVFIEASSDMVDLHNSVVFQALGDCDNCYLRIQDDELTGAQSSVDVSTKENLEKLVEI GEKLLKKPVSRVNLETGVREPIAHSGTNEDALKRSFQFRHHLWRPATVEPSPVTIYQRRR PTDCLPHRAPMVAFSQGRLMIVVKNEASVSDNRRLFLAKKRRLLSTPEFLPL*
IbPLA-Ⅱξ	Amino acid sequence	>g41355.t1 MVKGGSSWLLQPPSYGRLITVLSIDGGGIRGIIPATILEYLESQLQERDGVDARLADYFD VIAGTSTGGLVTAMLAAPEQATKRPLFAAKDITPFYLEHGPKIFPQKGGLFGPIRKTIRS LVGPKYDGVYLHKIIEETLGQTRLHETLTNIVVPTFDITRLQPTIFSTFQAKTNPLSDAK LSDICIATSAAPTYLPPYYFKNQDQDGNLREFNLIDGGVAANNPTLVATSEVSKQIIHGH LDFFPIKPADYDRFLVISVGTGSHKVEQKYSAKMAAKWGVLGWLLNGTGLFEPCEGGGTN EDALKRFAEMLSEEKKFRESKSALRK*
IbPLA-Ⅱπ	Amino acid sequence	>g41877.t1 MVKGGASWSLQPPSYGRLITVLSIDGGGIRGIIPATILEYLESQLQEMDGADARLADYFD VIAGTSTGGLVTAMLAAPEQATKRPLFAAKDITPFYLEHGPKIFPQKGGLFGPIRKTIRS LVGPKYDGVYLHKIIEETLGQTRLHETLTNIVVPTFDITRLQPTIFSTFQAKTNPLSDAK LSDICIATSAAPTYLPPYYFKNQDQDGNLREFNLIDGGVAANNPTLVATSEVSKQIIHGH PDFFPIKPADYDRFLVISVGTGSHKVEQKYSAKMAAKWGVLGWLLNGGSTPLLMSSIKPA DDTLTGTVSSVDVATKENMNKLAETGKILLKKPLSRVNLQTGLFEPCEGGGTNEDALKRF AEMLSEEKKFRESKSALTK*
IbPLA-Ⅱρ	Amino acid sequence	>g61551.t1 MALNSNSEDFIAILSIDGGGIRGIIPATILAFLEAQLQELDGEKVRICDYFDLIAGTSIG GLVTAMLTAPNEDKRPLFAAKDILPFYIEHGPKIFAEGYMTCRGGGLFGKFRRGLASFIG PKYDGKYLHQVLEEKLENTRLHQTLTPIVIPTFDINNFQPHVFTNYKAFGSRNLGLPQAE DCSELDVKLSDICIGSAAAPTYFPAHYFENIDDKGNRSEFNLIDGGVCANNPVYMLQRRI TVMQRMESKDEDMGGGTNRRFRVLSLGTGSSNYCQKYTAKMAADWGIAGWLAHGDGNPLL DVFSDASSDMVDYHIATSFHSLDAGHNYLRIQEDELEGELASVDVTTEENLKRLQEVGEK LLKKTVSKLDLLTGHYKPVPIR…
IbPLA-Ⅱσ	Amino acid sequence	>g61552.t1 MAFNSNSDNLIAILSIDGGGIRGIIPATILAFLEAQLQELDGEKVRICDYFDLIAGTSTG GLVTAMLTAPNEDKRPLFDAKDILPFYKEHGPKIFPERYMTSRGGGLFGTMRRSLASLIG PKYDGKHLRQVLEEKLGNTRLHQTLTPVVIPTFDINNFQPLVFTNYEAEDRPELDVKLSD ICIGSSAAPTYFPAHSFKNSDDKGNMFEFNLVDGGVCANNPTLVAISTVTQKMVRKDPHF PVWQATRKFENNPINHQRRFLILSLGTGSSKYSQKYSADMAAKWGIIGWLTHAGGNPLID VFSHASSDMVDYHIITSFHSLNVGDNYLRIQEDELEGELASVDVTTEENLKKLEEIGKKL LTKSVSKLDLLTGEYKPVPTRG…
IbPLA-Ⅱϕ	Amino acid sequence	>g29924.t1 MEGTSVVPPNRPPNCGKLITILSIDGGGIRGIIPAVILSYLESQLQELDGEDARIADYFD VIAGTGSGGLMTALLTAPNQNRRPLNAAKDIIPFYLYHYPYIFQQIKGPFGKVIDQGKAL TGPKYDGKYFRKLIMHVLGGTRLHQTLTNVVIPTFDIKNLEPIIFNSYEVALEGSILDAK LSDICIGTTAAPTHMPPYYFKNKDVQGRQREFNLIDGSIVANNPTLLAINEVTKQVLKGH PDFYPAKPLEFNHYLIISIGTGSAKNEHKYNSRTVAKWGMFDWLFNGSSTPLMEAFHQAS GATVDLQSSVLFKALQSEDKYLRIQDNTLTGALSSMDEATKENLGNLVRVGENLLRKPVF KVDIHTGEYKPVNNGGTNMEAL…
IbPLA-Ⅱψ	Amino acid sequence	>g63726.t1 MASNRNSQKFITILSIDGGGIRGIIPATILAFLEAQLQELDGKNVRICDYFNVIAGTSTG GLVTAMLTAPDKNKRPLFAAKDILPFYKEHGPKIFPQGGFIPAMRCRGGLLGSIRGGLAL LEGPKYDGILTTSAQQFPNHRVLDMAFYRSCPTVQQLMLKDCWAKAEDSPQLDVKLSDIC IGSSAAPTYFPAHYFENSDDKGNTFEFNLIDGGVCANNPTLVAISTVTQRMARKDNPDFA GTNPMDCQRFLVLSLGTGSSKYSQKYTAKMAANWGIIGWLTHGDGNPLIDVFSDASSDMV DYHISTIFHSLDAGDNYLRIQVDSLEGDVASVDVTTEENLKKLEEVGQNLLKKRVSKLDL LTGQYKPDDARGTNEEALKRFA…
IbPLA-Ⅲα	Amino acid sequence	>g18642.t1 MASVSTVSMLDSTMEVDKLTYEIFSVLENKFLFGCDDPKRSSVAGKARVKVRILSIDAGG STDGVLAAKCLAHLEAILRRKSGNSTAHIADFFDVVAGSGAGGFWLVENGRKFSLASPAG VFRRVFRPSKVFKKVFGGSTLKETVKPVLIPCYDLRTGAPFLFSRADAVEMEGCDFKLAE VCGATVADRAVEMKSVDRKTRISAVGGGVAMNNPTAAAITHVLNNKREFPLCNGVEDLLV VSLGNGESDSGTGNFMSSPASFVSIAGDGAADMVDQALSLAFGQANSKSNYIRIQGHGIF GKRHSEILEGRKRTSASDIADEMLRQRNVESILFQGRKLAGITNLQKLEGVAGELMKEQG RRNTSVLPPVVLLKHSHSSPSP…
IbPLA-Ⅲβ	Amino acid sequence	>g18644.t1 MASVSTVSMLDSTMEVDKLTYEIFSVLENKFLFGCDDPKRSSVAGKARVKVRILSIDAGG STDGVLAAKCLAHLEAILRRKSGNSTAHIADFFDVVAGSGAGGVLAGLLFTRRKDGGAPM FSAEEALKFIVENGRKFSLASPAGVFRRVFRPSKVFKKVFGGSTLKETVKPVLIPCYDLR TGAPFLFSRADAVEMEGCDFKLAEVCGATVADRAVEMKSVDRKTRISAVGGGVAMNNPTA AAITHVLNNKREFPLCNGVEDLLVVSLGNGESDSGTGNFMSSPASFVSIAGDGAADMVDQ ALSLAFGQANSKSNYIRIQGHGIFGKRHSEILEGRKRTSASDIADEMLRQRNVESILFQG RKLAGITNLQKLEGVAGELMKE…
IbPLA-Ⅲγ	Amino acid sequence	>g31117.t1 MEFAHSNVVQTGGDLQEPSIDTDKLSYEIFSILESKFLFGYDDQKVWIPKTISPAVELGR NEAVSTSPAGDREDDGVQAIKNQRGKICVLSIDGGGMRSILSGKALGYLEQALKEKSGNP DARIADYFDVAAGSGVGGIFTAMLFGTKDQNRPIFNADDTWRFLAENGRKIYSSRGSSSN GIFRRLFSGGGPGSATAGLEKAMREAFAVSDGKTKTGRNLTLKDTLKPVLIPCYDLSSTA PFLFSRADALETDSFDFRLWEVCRATSAEPGVFDPVCMRSVDGSTRCVAVDGGLAMCNPT AAAITHVLHNKQEFPFVRGVEDILVLSIGTGQLLEGSFKFEQVKGWKAKDWARPMARISG DCSAELVDHAVAMAFGHSRSTN…
IbPLA-Ⅲδ	Amino acid sequence	>g49610.t1 MESELSKMTQEIFSKLEQKWLYHCEGRKTRVLCIDGGGTTGIVSAAALIHLEDQICAKTG DPNARIADFFDVIAGTGIGAIFATMLTADGGNGRPLYTAKEAFAFVREKQAELFKKKHVG VFGRRRKFSGKSMDKVLKEALRREDGTVLTLKDTCKPLLVPCFDLNSSAPFVFSRADASE SASFDFELWKVCRATSANPSIFKPFPLKSVDGKTFCLAVDGGLVMNNPTAAAVTHVLHNK RDFPSVTGVDDLLVLSLGNGSFSASPNSKLRNNDYCSTASVVGIVLDGVSETVDQMLGNA FTWNPNGYVRIQANGLASGLGEKVEDVLGERGVESLPFGGKRLLTETNGQRIGGFVQRLV ASGRSSLPPSPCKENAVSPLTN…
IbPLA-Ⅲε	Amino acid sequence	>g54960.t1 MQEPSVETDKLSYEIFSILESKFLFGYDDQKLWIPKSITPAVEPCKNNEVVSTSPAPGAK NPRGKICVLSIDGGGMRGILCGKALAYLEQALKAKSGNPEARICDFFDVAAGSGVGGIFT AMLFGTKDEKNPIFNADGTWKFLAENGKRLFSKNSGGGGIFRRFFAGGGAVSAAAGIEKA MKEAFTDEKTGRSLTLKDTLKPVLIPCYDLSSTAPFLFSRADALESDSFDFRLWEVCRAT SAEPGVFEPVCMSSVDGSTRCVAVDGGLAMSNPTAAAITHVLHNKQEFPLVRGVEDILVL SLGTGQQLLEGSFPYEQVKDWKAKNWARPMARISGDASADLVDHAVAMAFGQSRSTNYVR IQANGSSFGCGVSVDTDPSPSN…
IbPLA-Ⅲζ	Amino acid sequence	>g58724.t1 MPADPPTESWRRNPWRIWEASLRRKSGKANAHIADFFDVVAGSGVGGVLAALLFTRGKDG GPLFTADEALRFIIENGRKISRAEPARIFRRSFKPSKAFKKVFGDLTLKDTLKAVLIPCY DLTTGAPFLFSRADALEMDACDFLMADVCAATVANRALELKSVDGRTKTSAVGGGVAMNN PTAAALTHVLNNKHEFPFSVGVEDLLVVSLGNGESDSITGNLKTSPASFVNIVGDGAADM VDQAISMAFGESGSKNNYVRIQGHGILGKKERKMESSASIAEEMLAQKNVESVLFQGKKL AQSSNLEKLDLFAGELVKEQDRRKTSVLPVVVLKQASAASPRTSSATTLSSISSC*
IbPLA-Ⅲθ	Amino acid sequence	>g60818.t1 MAGTHRNVLQGSTTEGEEPSVDTDKLSYEIFSILESKFLFGYDDQKLWIPKTIAPAVEGD DKNEVAEVGGNDEVQAIKNQRGKICILAIDGGGMRGILSGKALAYLEQALKVKSGNPEAR IADYFDVAAGSGVGGIFTAMLFGTKDRSRPIFNADDTWRFLAENGKKLYSSSSRGSGSGG FLRRVFRGSDGTVSAAARLEKAMKEAFTDEKTGRSLTLKDTLKPVLIPCYDLSSTAPFLF SRADALETESYDFRLWEVCRATSAEPGVFEPVCMTSVDGSTRCVAVDGGLAMSNPTAAAI THVLHNKQEFPFVRGVEDILVLSLGTAQLLEGSFEYEQVKGWKAKQWAIPMARISGDGSA DLVDHVVAMAFGHSRTTNYVRV…
AtDMPs
	>AT1G09157.1 | Symbols: DMP8 | DUF679 domain membrane protein 8 | chr1:2951665-2952396 REVERSE LENGTH=243 MEKTEESVGIRVYTTTTTQNPSPTSSRSPKPVPLSSLPMLPAGAAAGGGKGRKRRMVAKGVQKTVSKTSMLVNFLPTGTLLMFEMVLPTIYRDGDCNGIN TLMIHLLLLLCAMSCFFFHFTDSFKASDGKIYYGFVTPRGLAVFMKPPSPGFGGGDVIAEKEIPVTDERYKLRVNDFVHSVMSVLVFMAIAFSDRRVTGC LFPGKEKEMDQVMESFPLMVGIVCSALFLVFPTSRYGVGCMST*
	>AT3G02430.1 | Symbols: DMP5 | DUF679 domain membrane protein 5 | chr3:499360-500019 FORWARD LENGTH=219 MSALRLRNANTPAPELDELSDQTPSESRVLKRQMSMSQRAMSNTLTSAANLSNLLPTGTLLAFQLLTPVFTSNGVCDHATRFLTAVLLFLLAASCFVSSF TDSVKADDGTIYFGFVTFKGMWVVDYPDPSGLGLPDLAKYRMRFVDWIHATLSVLVFGAVALRDKYITDCFYPSPEAETKHVLDIVPVGVGVMCSLLFMV FPARRHGIGYLVTGSVDRR*
	>AT3G21520.1 | Symbols: AtDMP1, DMP1 | Arabidopsis thaliana DUF679 domain membrane protein 1, DUF679 domain membrane protein 1 | chr3:7582000-7582623 FORWARD LENGTH=207 MSETSLLIPKTNSPASSENMANTNKSLTGLESLIKLLPTGTLFIYLLLNPVLTNDGECSTGNKVMSSILVALCSFSCVFSCFTDSFKGVDGSRKFGIVTK KGLWTYAEPGSVDLSKYKLRIADFVHAGFVLAVFGTLVLLDANTASCFYPRFRETQKTLVMALPPAVGVASATIFALFPSKRSGIGYAPIAEEVGAEEET KKASVSA*
	>AT3G21550.1 | Symbols: AtDMP2, DMP2 | DUF679 domain membrane protein 2, Arabidopsis thaliana DUF679 domain membrane protein 2 | chr3:7591708-7592262 REVERSE LENGTH=184 MSKTFKAIRDRTYSGVGDLIKLLPTGTVFLFQFLNPVLTNNGHCLLINKYLTGVLIVICAFSCCFTCFTDSYRTRDGYVHYGVATVKGLWPDSSSVDLSS KRLRVGDFVHAFFSLIVFSVISLLDANTVNCFYPGFGSAGKIFLMVLPPVIGVISGAVFTVFPSRRHGIGNPSDHSEDDASEMK*
	>AT4G18425.1 | Symbols: DMP4 | DUF679 domain membrane protein 4 | chr4:10181421-10182062 REVERSE LENGTH=213 MEIKVDEGHQKGTKEDITRPLLEEDKDFPDIERTTWIQKAIGQTFQTTAHLANLLPTGTVLAFQLLSPIFSNGGQCDLVSKIMTSTLVAICGFSCFILSF TDSYKDKNGTICYGLATIHGFWIIDGSTTLPQELSKRYKLRFIDFVHAFMSLFVFGAVVLFDRNAVNCFFPSPSAEALEVLTALPVGVGVFSSMLFATFP TTRNGIGFPLSSK*
	>AT4G24310.1 | Symbols: DMP3 | DUF679 domain membrane protein 3 | chr4:12600900-12601541 FORWARD LENGTH=213 MSSPSSLTQRNPTSSQEQSESVPQLRRQTSQHAVMSQTLTSAANLANLLPTGTLLAFTLLIPVFTSNGSCDYPTQVLTIVLLTLLSISCFLSSFTDSVKA EDGNVYYGFATRKGMWVFDYPDPDGLGLPNLSKYRIRIIDWIHAVLSVLVFGAVALRDKNAVSCFYPAPEQETKKVLDIVPMGVGVICGMLFLVFPARRH GIGYPVTGDGGRR*
	>AT4G28485.2 | Symbols: DMP7, AtDMP7 | DUF679 domain membrane protein 7, Arabidopsis thaliana DUF679 domain membrane protein 7 | chr4:14075321-14076011 REVERSE LENGTH=200 MEETKQSLIASLPSAPRKPKSKVERVVRKTFKGTAHLSNLLPTGSVMSFQIMCPVLTHQGQCPTITSRWLTCFLVSLCAISCFLFSFTDSIRDPNGKVRY GLATWSGLLVMDGSITLTEEEKEKYKLKILDFIHAIMSMLVFFAVSMFDQNVTRCLFPVPSEETKEILTSLPFVIGVICGAFFLAFPTRRHGIGSPLTKE *
	>AT5G27370.1 | Symbols: DMP10 | DUF679 domain membrane protein 10 | chr5:9667311-9667886 FORWARD LENGTH=191 MEASFIRSLPSAGNFANLLPTGTALIFETLLPSFSNGGECNNKPVNKLLTITLISFCAAACFFSSFTDSYVGQDGRIYYGIATSNGLHILNDYPDEGYDP ESGLTADKRERYKLSFVDFVHAFVSVIVFLALAVESSDFRRCLLPEDDENSWGGHFVLMIKYFAVMVLTMASFFFAIFPSKRRGIGISDIR*
	>AT5G39650.1 | Symbols: DAU2, DMP9 | DUO1-activated unknown 2, DUF679 domain membrane protein 9 | chr5:15875265-15875999 FORWARD LENGTH=244 MEKTEESVGIRVYTATPPQKPSPSPPSRSPKPVLISSLPSLPSGAAAGGGRGRKRRMVAQGVQKTVSKTSMLVNFLPTGTLLMFEMVLPSIYRDGDCNGI NTLMIHLLLLLCAMSCFFFHFTDSFKASDGKIYYGFVTPRGLAVFMKPPPPEFGGGDVIAEAEIPVTDDRYKLTVNDFVHAVMSVLVFMAIAFSDRRVTG CLFPGKEKEMDQVMESFPIMVGIVCSALFLVFPTTRYGVGCMTG*
	>AT5G46090.1 | Symbols: DMP6 | DUF679 domain membrane protein 6 | chr5:18693485-18694129 FORWARD LENGTH=214 MEINVDEEAGIIKEETVPLLDDQNRNRDLPDIERNTMMQKAIGKTFQTTANLANLLPTGTVLAFQILSPICTNVGRCDLTSRFMTALLVSICGFSCFILS FTDSYKDLNGSVCYGFATIHGFWIIDGSATLPQELSKSYKLRFIDFVHAIMSFLVFGAVVLFDQNVVNCFYPEPSAEVVELLTTLPVAVGVFCSMVFAKF PTTRHGIGFPLSAK*
OsDMPs
	>LOC_Os01g29330.1 protein MAASPPGAIVINMASNTNGESTAVTTNNLAPSTPKAVDESTTSSKTDVATKTVTDKVMAS TANLAQLLPTGTVLAYQALSPSFTNHGECNAANKWLTAVLVGVLAGLSLFFSFTDSVVGQ DGKLYYGVATRRGLNVFNMSREEEEAKKLSHSELRLRPLDFVHSFFTAMVFLTVAFSDVG LQNCFFGQNPGGNTKELLKNLPLGMAFLSSFVFLIFPTKRKGIGYNDNTPNRKAEDVTKN *
	>LOC_Os01g29240.1 protein MDPNAVHVQMPAVDTEACCDDEKNPQPAREIISDHVAVRPTPAVDKTLSGASDLLKLLPT GTVLAFQALAPSFSNHGVCHAVANRYLVLALIGACAASCMLLSFTDSLIGHDGKLYYGVA TLRGFRPFNFAGTREEHGTVFKDLSRFRITALDFVHAFFSAVVFLAVAFADAAVQTCLFP EAEADMRELLVNLPLGAGFLSSMVFMIFPTTRKSIGYTDMTPHSQ*
	>LOC_Os01g29280.1 protein MHKENQVMESSLETKLIDMPQPQETNGDGEAAPEADISMATTLMPNGVGERKATAAPALP AARPPPEMTDKVMASTANLAQLLPTGTALAYQALSTSFTNHGQCYRSNRWLTAGLVAVLT ASSIFFSLTDSVVGRGGKLYYGMATPRGFNVFNLSREEEEAQELSRTKLRELRVRPLDIV HAFFTAVVFLTVAFSDVGLTKCFFPDAGNDTKELLKNLPLGMAFMSTFVFLLFPTKRKGI GYTDTTPRPAPETNKPTQVSDHMP*
	>LOC_Os07g22510.1 protein MATAATTTTGGDVQIPIGQQATVAATATATSDGIRDSPGTSSPFRGGGGSTTPTPQRPVK AGSSSSPPPPPTTAMDKTLSSVANLAKLLPTGTVLAFQSLSPSFTNRGACLTSNRYLTAA LLYLCVLSCIFFSFTDSFVGGDGKLYYGVATAKGFLVFNYDAGSSSDGDDDDQRRRREVF KDLRRLRIRWVDYVHAVFTALVFMTVAFSSTAVQSCYFPEAGDNVKQLLTNLPLGAGFLS TTVFLVFPTTRKGIGYGGQSTN*
	>LOC_Os08g01530.1 protein MASPAVVRQRPTVGKQAGEGESAAAAGDGGGGRPPAARRPSLLSQALASTASLANLLPTG TVMAFQLLAPTFTNNGACDATTSLLTAALLALLALSCVLASFTDSVRGPDGRVYYGLATP RGLWLLDYPPAGAGAPPQPDTSRYRMRAIDGVHALLSVGVFGVVAARDKNVVGCFWPSPA KGTEEVLGIVPLGVGVMCSLLFVVFPTTRHGIGYPVTNNTTSSS*
	>LOC_Os01g28089.1 protein MARANDSHSVTIPDGMFPTPHMEDAAAGASSDTKPAAGTNTPTSTPKDDGSKPAAAQDNV LSASANLAQLLPTGSVMAYQALSSSFNNHGECYTSNWWLTVSLVTFLTVFCIFFAFTDSI THKGKVYYGVAMSERLRIFNIEVGDSIADEEGKLIIMPEQGKDLTQEQREVLNQLKKRKL HWLDGVHAFFTAVVFLSVAFSDVGLQKCLFPHAGHDTMELLKNMPLGMSFLSSFVFMIFP TTRHGIGFSDSSTTASSKDASRKVADIYTMTSDQNRRESSNNAASNVANHKNINGNEENA NSKPAAQDKVLSASANLAQLLPTGSVMAYQALSPSFNNHGECYTSNWWLTVSLVTFLTVF CIFFAIT…
	>LOC_Os03g25440.1 protein MAAPPARSVSVADRALRGVADLIKLLPSGTVFLFQFLSPLVTNNGHCAAAYSRVLSAALL ALCGAFCAFSSFTDSYVGSDGRVYYGVVTARGLRTFAADPDAAARDLSGYRLRAGDFVHA ALSLLVFATIALLDADTVACLYPALEVSERTMMAVLPPVVGGVASYAFMVFPNNRHGIGY QPTRATEDFEHKH*
	>LOC_Os06g24490.1 protein MASNKQIDLESQKPATSSPAASVSSAAAATAPPASSSAVPVSVGITNRHNVQPETEPLLL LAGGDGDGGSDDETTRLERTITRAFRSTAELAKHLPTGAVLVFEVLSPVFTNGGKCQDVN RVMTAWLVGLCAAACFFLCFTDSFHDGKGTVRYVVATRAGLWVIDGTAPPPPDVAATYRL RFIDFFHAVLSLIVFLSVAMFDHNVGACFYPVMSYDTRQVLTDVPLAGGLVGTMLFATFP STRHGIGFPVHVA*
	>LOC_Os02g27800.1 protein MASRPTGADEETPEAKAPLLASSDDGQTTQATQASLVCKALNSTADLAKHLPTGAVLAFE VLSPSFTADGSCTAANRALTACLVGACALCCFLLCFTDSYRDATGSVRYGFVTPSGSLRL IDSGSGSGSPPPPPPRDDRYRLGARDVLHGALSFAVFLAVAMVDRNVVACFYPVESPATR QLLAAVPMAAGAAGSFLFAMFPSTRRGIGFPVAAGA*
	>LOC_Os05g48840.1 protein MRASARASSSSSASMAAAAQRDDVESRRDGGENEKRPLLEKRSAGDGGGGSGGNGMSPVQ RAISQTYQSTAHLAKLLPTGTVLAFQLLSPIVTNQGHCDVEANRAMAGALIALCALSCFV LSFTDSFRDAATGGAVRYGFATPAGLWVIDGGAPLDPQAAAAYRLRLLDLVHAVVSVMVF AAVALFDQNVVSCFYPVPSEGTRQVLTALPIAIGVVGSMLFVSFPTTRHGIGFPLSPR*
	>LOC_Os01g27120.1 protein MIGGAARPPTPPAVVDKTMCAACDILKLLPTGTVLAFHELAPSFTNHGGACGAASRYTTA ALIAACTASCVLLSFTDSLVSHVDGRRLYYGVATLRGFRPFNFEGTREEMEERFGDLPGM KVRALDFVHAHVSAVVFVVVALGNADVQGCLFPDAGTGFTEMFRNLPMGLGLLASMVFMI FPTTRKSIGYTDMMPHKEDYGKGGNNIPGQTTPSV*
	>LOC_Os07g45080.1 protein MEEGIKEETKAAAAASSGQTTAAAATSKSNSTTVGDMADTTFKSIGDVLKLLPTATVIVY EVLTPIVTNTGDCHVANKVVTPVILVLCAFFCAFSQFTDSYVGADGKVRYGLVTARGLLP FSGGGGADGGDAAGRDFSKYRLRFGDFVHAFFSVAVFAAVALLADANTVSCFYPSLKDQQ KKVVMALPVVVGALASVVFVVFPSTRHGIGYPPAKPATASLASL*
	>LOC_Os01g65992.1 protein MAEKEECKVLIDQASNEAGDPHQDDDCEDEDDDDSSSLILLTNLILSGTARLNVLLPTAT ILAFAIFAPLLTDDGKCTRLNRALTGALMLLCAASCVFFTLTDSFRSPTGRLRYGIATTS GIRTFCVGGRRRRRGGGKAGPREPERYRLRWSDLFHTALALVAFVTFAASHHDIVLCYYP GVPRKVVNTVPLVIGFVVSLLFVLFPSKRRGIGYPFLLSTDLVYLRR*
	>LOC_Os01g27070.1 protein MGTNGAQGSKGASSTTTNPTNDDKKKKPAQAPGADADADGGGKKNNSDYVDKTLSTTANL VKLLPTGTTLAFQALAPSFTNHGRCLAINRYISGGLIAFCCAICALLSFTDSIIDRKGRP YYGLAFPADEDTGKGGFVPFNYEKPRRPSNGAATAAADDDDSWEVYFVDFDPEDTGGETL CSPGS*
	>LOC_Os01g27100.1 protein MVSPPVGELYKRRVRPLDFLHATLRVFVFLALAFSDAGIQTCLFPQESATWREALVNMPL GVGFVASFVFMIFPSTRKGVGYPREAQTGTEGGADADKDGKAEPPKTTTNGGSGGVDAEG SKQKNNDDCPKTTTTNDGSGGGDGAGSSVQKNSANQVVPIQPSTKEISNRADEKIANIV*
	>LOC_Os12g22270.1 protein MQPLAQATPSLVCKALNSTADLAKHLPTSVVLAFGVLSPSSTADGSCTAANRALTACLVG ACALCCFLLCFSNSYRDGTGAVRYDFVTPSGRLRLIDGSGSLPPRDNRYRLGARDVLHGA LSFAVFLAVAMVDHNVVAHFYPVESPATR*
	>LOC_Os01g28080.1 protein MSEHLRIFNIEEGDSIAEKEGKLKQGQRVEDLTEEDRHVLKQLNKRKLHWLDGVHAFFTA VVFLYVTFSDVGIQKCLFPITGHDTMELLKNMPLGMSFLSSFVFMIFPTTSHDIGFSDRT LVEKTFVVPVRNTPLVPVVQPGLRIRD*
	>LOC_Os12g23310.1 protein MAPQNKEDKASAANIDPKLPISESDEARAHAANVATDKGECFRANRWLSLGLVVFLSAAC VFFAFTDSVLYKGKVYYGFALPTRLNLFNLNKKEEQKLFKDLEPELD*
ZmDMPs
	>ZmDMP15 MAAPRSLADRALRGVADLIKLLPSGTVFLFQFLSPLASNNGHCATLNKALSGALVALCGASCAFSCFTDSYVGADGRVYY GVVTRRGLRTFTPDPDAAARDLSAYRLRAGDFAHAALSLLVFATLALLDADTVACLYPALELAEPTMMAVLPPVVGAVAG YVFMVFPNNRHGVGYQPTPATEDFQHKY
	>ZmDMP14 MASKNQVDLESQKPMPTHAVVASAPAASVPASSGTGSVVAGISDAAPETQPLLAEPNGHSQEEGLGDGGGTDDETTQLER AMAQAFRSTAELAKHLPTGAVLAFEVLSPVFTNGGKCDDVNRVMTSWLVGLCAAACFFLCFTDSFHDAKGTVRYAVATRR GLWVIDGTPAPPPVEAAEKRIKFIDFFHAFLSVIVFMSVAMFDGNVGACFNPVMSYDTRQVLTAVPLAGGLVGTLLFATF PSTRHGIGFPIHAS
	>ZmDMP9 MVATHLDAELQHNERRPLLTNRADGNNNMSPMQKAIGQTYQSTAHLAKLLPSGTVLSFQI LAPTLAKQGHCSDMNRMMTGGLVVLCALSCCVLSFTDSFRDEEGKVRFGFATPRGLWVID GGAPLDPLGAAGFRMRFLDFVHAIVSAMIFVAIALFDQHVVSCFYPTPSEDTKQLLTALP VGIGIIGSMLFVSFPTTRHSIGSTLSSQ*
	>ZmDMP2 MAVAETSSGGGGEVHISIPPMAATTTPDGIRESSAAPSPLRSRGSTPPRQLKAAPAPAVADTPATAIDKTLASVANLAKL LPTGTALAFQSLSPSFTNRGACLPSNRYLTAALLYLCLVSCVFFSFTDSFVGTDGKLYYGLATVKGFLVFNYTGDEDDEG DAERRRQVFKDLRRLRIRWVDYVHAGFSAVVFLTVAFGTAAVQSCFFPNAGENVNQMLINLPLGAGFFSTMVFLVFPTTR KGIDYTGHFTNV
	>ZmDMP1 MLMEEGIKEGASKAAGAAATEAGEANKSTTAMSDVTFKSIGDVLKLLPTATVIVYEVLNPIATNAGDCGGAAAGYKVATG VLLGLSAFFCAFSTFTDSYVGADGKVKYGLVTPRGLLPFNDGGGGGGAARRDFSRYRLGFPDFVHAAFAVAVFAAVSLLA DANTVACFYPSLRDQQKKVVMALPVVVGAVASVVFALFPSTRHGIGYPPSKPEASALVASQ
	>ZmDMP10 MAENEECKVLIDQQGSNDVADPHPPCEEEEDDDGDEDDSWSFIVVLNLVLGGTARLNVLLPTATILAFAIFAPLLTDDGK CSTRLNRILTAAFVALCAASCVFFTLTDSFRSASGRLRYGVATPAGIRTFCGGHRRRRKGPREPELYRLRWSDLFHSALA LVAFVTFAASHHDMVLCYYPGVPRKVVNTVPLVVGFVVSLLFVLFPSRRRGIGYPFLLRTDLVYLRR
	>ZmDMP8 MAAATTTQRHDDDNNDVESQREHDDDGSSSRREQQEQRRPLLVKRRSLADDGGGMSPVQRAISQTYQSTAHLAKLLPTGT VLAFQLLSPVVTAQGHCVRANRAMAGALLALCALSCFALSFTDSFRDAATGAVRYGFATPWGIWAIDGGAPPDDPRAAAA YRVRFLDLVHAVVSVLIFAAVALLDQNLVACFYPVPSEDAKQVLTVLPVAIGVVGSMLFVTFPTTRHGIGFPLSQR
	>ZmDMP7 MDPNGVRIQMLTAGQDVEPPSVQDDATKKKPQQTDDAATPKAPPARPALSSASDLMKLLPTGTVLAFQALAPSFSNHGVC HAANRYLVLSLIGACAVSCVLLSFTDSLVGRDGKLYHGAATFWGFYPFNYTGTREQREAAFDDEDLSRFRVTALDFVHAF FSALVFLAVALADASIQGCLFPDAGPDVRELLVNLPLGAGFLSSMVFMIFPTTRKSIGYMDMAPHAQ
	>ZmDMP5 MASSPPSSASLRQRPAAAAATPDQQHEPPRLEDGLLPNQGGSPATSALSQALSSTANLANLLPTGTLLAFNLLAPTFTNH GACDATTSLLTRGLLALLALASALACFTDSLKSPHDGRVYYGVATRTGLWLIDYPPGAPPLPEGATGRYRLAFIDFVHAA LSAAVFGVVAARDRDVVVCLYGPTPDRATQDLLDVLPLGVGVLCSLLFVAFPTTRHGIGYPVVANAVAAATATSS
	>ZmDMP4 MASQAPNGDAEAPLLAATGDAPTTTVIGKALNSTADLAKHLPTGAVLAFEMLSPSFTAYGTCNAANRALTGCLIGACALC CFVLCFTDSYRDTATGALRYGFITPSGRLLPIEGGGSSSGPGPGAPPPRDDRYRLTVRDVMHGLLSFAVFLAVAMVDRNV VACFYPVESASTRQLLAAVPVAAGAAGSFLFAMFPSTRRGIGFPAAVAAAS
	>ZmDMP6 MANVNVNVAQESAQLPAATSNDNNSSKDEGSNQLKQTTPTSSNINIGGVTNVIAGDSGGIDGKSRKANVAAEKVLSVSAN LAKLLPSGAVLVFQTLSANFTNQGSCNTANRWLSGLLVAFLTAACIFLTFTDSILHKGKIYYGVALPERLNVFGLTKKEE RQLLKEIGPDLRERRLKTLDWVHAFFTAIVFISIAMGDVGLQQCFVPNLDSPDMVNVKELLRNAPLGLALLSSFVFMIFP TRRRGVGFDNGERGDVDTSSAEANKTAAPNQPQTKDALSNV
	>ZmDMP12 MDRSNAGAVSVEVRGGGGGSPPGAGRKRRAVARGVQKTLSKTSMLANFLPTGTLLTFEMLLPAAAGDGTCSAVSAAMLRA LLALCAASCFLFHFTDSFRAPDGKVYYGFVTPRGLSLFRTGLGVEVPREERYRLAFVDVVHAVMSVLVFAAVTLADYRVS GCLVAGHRKEMDEVMESFPLMVGAVCSGLFLLFPNTRYGIGCLAP
	>ZmDMP3 MVDLHDLILPILDPCSRQAKHVQQLFQDISSSSSKVISFVLELADDNSKKQQASKVVKDRRKAGGKNVVESHMLLEEAKE IGKNRRSVAVSSTSHHGSKMSNAVASLLALAVVRATCRGRPPSSLLLDFPPLAPCAYHSPPAVSGRRSVVVSSMCYHGSK MSKAPSSQTKADPRAPALALSSTTNLANLLPTGVLLAFNLLALKSPFDGCVYYVVTSCTGLRLLNYLPDASPLPEGVTRR SPPQGTGTRHRIPIVANTVAKYKKSNREIDTNWNYYRCANSKDQGCPATKTVQQKETDGSGAVKLFDVDYYGQHTCNKDG VIHPYVVDTAHDSVPTVDHNQSCSTPTSSAHNNGVHGILQDDESFENLFMVPSIPEHLTDESFENLV…
	>ZmDMP11 MASSPQTVIQMSSPRANAATAPQTTPNKVVGADADNRVPAMAATAGSGGTMADKVMTSAANLAQLLPTGTVLAYQALSPS FTRHGVDCTASNQWLTAALVGVLAGLSLLLSFTDSVVGTDGRLYYGVATPRGFNVFNLSGQEEGLQWAPGQLRRLRLRPL DYVHAIFAAVVFLTVAFSDVGLQRCFFPHAGANTSELLKNLPLGTAFLSSFVFLIFPTTRKGIGYSDTTPHQKASDDDDA TTPVLLPTKSHQHTV
	>ZmDMP13 MAFHALAPSFSNHGVCGTASRYLTLVLIAACAASCLLLSFTDSLVGHDGRLYYGVAMPRGFYPFNFDDGTCDERTCKFND MPRMKIKALDFVHALVSAVLFIVVALGNAGIQSCLFPDIGSDVREVLMNLPVGLGFLSSMVFMIFQTTWKSIGYTDLMPR QQEHGKRSNNNAVYKQKERSG
AtpPLAs
	>pPLA-I MSWGLGWKRSSESFRLSLSYGADDLNDDPIQSPSASPFGSPTSMSSTCSSPSAVEDPELGFRIDLDWTAGDSEDQVALRLESQLMVALPAPHDTVVVELK GIGDDDEGGLENVGLEMRVEKRREPLRAVTLMKAVGSGQQYDGVGVLTRLMRSDMMPAAIPAPAIDVASSCGVHWKTVTSLSLSGCGLLVMPVEVTELPL LEKLCLEHNKLSVLPPEIGKLKNLKILRVDNNMLISVPVELRQCVGLVELSLEHNKLVRPLLDFRAMAGLRILRLFGNPLEFLPEILPLHQLRHLSLVNI RIVSDENLRSVNVQIETENTSYFGASRHKLSAFSPLIFRSSSCHHPLLASTLVKIMQDEGNRSVIGKDENAVRQLISMITSDNQHVVE…
	>pPLA-IIα MQMDSPKSPLQPPTYGNLVTILSIDGGGIRGLIPAVILGFLESELQKLDGEEARLADYFDVIAGTSTGGLVTAMLTAPNKEGRPLFAASEIKDFYLEQCP KIFPQDHFPFSAAKKLVKSLTGPKYDGKYLHQLIHAKLGDTKLSQTLTNVVIPTFDIKHLQPTIFSSYEVKNHPLKDATLADIAISTSAAPTYLPAHFFK VEDLNGNAKEYNLIDGGVAANNPALLAIGEVTNEISGGSSDFFPIRPNDYGRFLVLSLGTGNHKAEEKFNAKEVAGWGLLNWLTHDNSTPIIDAFSQASS DMVDFHLSAVFRALHSEANYIRIQDDTLTGDAASVDIATVENLDILAKTGDELLKKPVARVNLDSGCNENAYETTNEHALIKLAGI…
	>pPLA-IIIα MLTTMQRVHNKPIDSIGGFKHLVKQSNGGDGGVTATDMQEPSIETDKLSYEIFSILESKFLFGYDDDLKLMESRSRDPSPEQETASPAMVEALNGVVPGT VKNQRGKVCVLSIDSGGMRGIIPGKALAYLEHALKSKSGDPNARIADYFDVASGSGIGGIFTAMLFASSDGNRPIFKAEDTWRFLAMKGKSFYNKSPPGI LNRVMKTGSGGSGGSGSKLEKAMKESFEELTLKDTLKPVLIPCYDLTSSAPFLFSRADALETDGYDFKLWEVCRATWAEPGVFEPVEMRSVDGKTRCVAV DGGLAMSNPTAAAITHVLHNKQEFPFVRGVEDLLVLSLGTGQLVDVKYDCDKVMKWKAKHWARPAVRISADGAADTVDQAVSMAF…
	>pPLA-IIIβ MHRVRNKPVKSTATASVKHLIKQRGGDGATAASKSANDYNNNDSLLTDMQEPSIDTDKLSYEIFSILESKFLFGYDDSKPEPANSVVAGSIKNQRGKICI LSIDGGGMRGILPGKALAYLEHALKSKSGDPNARIADYFDVAAGSGIGGIYTAMLFGSRDGNRPIFKADDTWQFLTRNAKGLYGGAGILKRVLRTGSGCC SGTAKLKKVMKESFSELTLKDTLKPVLIPCYDLKSSGPFLFSRADALETDGYDFRLSEVCRATWAEPGVFEPVEMKSVDGQTKCVAVGGGLAMSNPTAAA ITHVLHNKQEFPFVRGVEDLLVLSLGMGQLLDVSYEYDRIIKWKAKHWARPAALISNDGAADTVDQAVAMAFGHCRSSNYVRIQA…
	>pPLA-IIIδ MEMDLSKVTLDIFTKLEQKWLSHCDSSRKTRILSIDGGGTTGIVAAASILHLEHQIRLQTGDPHAHISDFFDIVAGTGIGGILAALLVADDGSGRPMFTA RDAVKFVAEKNSELFEIRYTGVFRRNKRYSGKSMERVLETAFRREDGKVLTMKDTCKPLLVPCYDLKTSAPFVFSRAGASESPSFDFELWKVCRATSATP SLFKPFSVVSVDGKTSCSAVDGGLVMNNPTAAAVTHVLHNKRDFPSVNGVDDLLVLSLGNGPSTMSSSPGRKLRRNGDYSTSSVVDIVVDGVSDTVDQML GNAFCWNRTDYVRIQANGLTSGGAEELLKERGVETAPFGVKRILTESNGERIEGFVQRLVASGKSSLPPSPCKESAVNPLADGR*
	>pPLA-IIIγ MNRRYEKPPPLSVSSKGKKKHFVNHTAPNTPGNYERTQTSPTLSTARSHEPDDKLNYEIFSILESKFLFGYEDPRLLWIPQSPLRPGDSEAGPSPRSPLT PNGVVLPGTPSSSFRSPRGRICVLSIDGGGMRGLLAGKSLIYLEQMLKEKSGDPNARIADYFDVAAGSGVGGVFAAMIFATRDGNRPIFKAEDTWKFLVE NAEGFYRSGSGSGGGGAGAAIKRVIRSGSGSGSSSVTAATAKLEKAMKASFADLTLKDTLKPILISCYDLSSTAPFLFSRADALESDSFDFRLRDICRAT WAEPGTFDPVRTCSVDGKTRCVAVGGGLAMSNPTAAAITHVFHNKQEFPAVKGVEDLLVLSLGTGQLFEVNYDYEQVKNWRVKEW…
	>pPLA-IIγ MDTERGSISSSEISRTAHLQDRTVACLPPSYGQLVTILSIDGGGIRGIIPGTILAYLESQLQELDGEEARLVDYFDVISGTSTGGLIVAMLTAQDQSGGH SRNSNRPLFEAKEIVPFYLKHSPKIFPQPRGIFCGWGETIVRLVGGPKFNGKYLHDLVEGFLGDTKLTQSLTNVVIPCFDIKKLQPVIFSSYQAVNNQAM NAKLSDICISTSAAPTFFPAHRFTNEDSEGIKHEFNLIDGGIAANNPTLCAIAEVTKQIIKKNPVMGDISPLDFTRFLVISIGTGSIRNQEKYNAKMASK WGLMCWVFESGSTPILDCYSEAIHDMVDYQSSVVFQALRSEKNYLRIDDDSLKGDLGSVDISTEKNMEGLVEVGEALLKKRVSRVN…
	>pPLA-IIδ MENESPSKKNMPPSCGTLVTILSLDGGGVRGIIAGVILAYLEKQLQVYIYINFSRMQVTKIVDTYDRIITRHANFVVELDGEHVRVADYFDVIAGTSTGG LVTAMLTAPDENGRPRFAAKEIVPFYLEHCPKIFPQPTGVLALLPKLPKLLSGPKYSGNYLRTTLGKLLGETKLRQTLTNVVIPTFDIKTLQPTIFSSYQ ALTDPSLDVKVSDICIGTSAAPTYFPPYYFSNEDSQGKTRHFNLVDGGVTANNPTLVAMTAVTKQIVNNNPDMGTLNPLGYDQFLVISIGTGSAKKEERY SAKKAAKWGIISWLYEDGTTPILDITFESSRDIVHYHSSVVFKALQSEDKYLRIDDDTLEGDASTLDLSTKSNLENLIKLGEKMLT…
	>pPLA-IIε MENKSPSKKNKPPSCGSLVTILSLDGGGVRGIIAGVILAFLEKQLQELDGEEARLADYFDVIAGTSTGGLVTAMLTVPDETGRPHFAAKDIVPFYLEHCP KIFPQPTGVLALLPKLPKLLSGPKYSGKYLRNLLSKLLGETRLHQTLTNIVIPTFDIKKLQPTIFSSYQLLVDPSLDVKVSDICIGTSAAPTFFPPHYFS NEDSQGNKTEFNLVDGAVTANNPTLVAMTAVSKQIVKNNPDMGKLKPLGFDRFLVISIGTGSTKREEKYSAKKAAKWGIISWLYDDGSTPILDITMESSR DMIHYHSSVVFKALQSEDKYLRIDDDTLEGDVSTMDLATKSNLENLQKIGEKMLTNRVMQMNIDTGVYEPVAENITNDEQLKRYAK…
	>pPLA-IIβ MVQWLMTRFVGRYHRSNAFHCVSKLATINNFSGKKIQNFGIPRARLSSNESYNQFSEKEELVIKDDSMFKNNKPPKYGNLVTILSLDGGGVRGIIGGVIL ANLEKHLQEIDNDESVRLADYFDVIAGTSTGGLMTAMLTAPNDSGRPLYAAKDIVPFYLEESPKIFYGSKWWDPSALWALFRPKYNGEYLHTRLGEILGE TKLDQTLTNVVIPTFDIKKLQPTIFSSYHASVDPSLNAKLSDICIGTSAAPFYLPPYKFPENDKMRTFNLIDGGVTANDPTLVGMTAMSRKSIIKHPDMD GFKPLEYEKYIVISIGTGSAKREEYYSAVEAAKWGFENWAYNWKHKTTPILDIIFESSRDMVQYHTSVLFQALESEDNYLRIDADT…
DMPs
	>StDMP MEQTSEGIGIKMYSTSKRVDNSSSMYPTNLPQDDTIPELSQPALPIGGKKRRAMANGVQK TLSKTSLLVNFLPTGTLLTFEMLLPSVFGKGDCSPITTFMILTLLGLCTLSCFFFHFTDS FRGPDGKVYYGFVTPRGLKVFKTGLGVDVPKDERYIVGLTDFVHAMMSVLVFVAIAFSDH RVTLCLFPGHAKELDEIMRSFPLMVGVICSGLFLVFPNSRYGVGCMGTAPTAPTLPPIDQ LVSIFIDAIEAGYRHFDTAAAYGSEEALGRAVADAIQRGLIESREDVFITSKLWCTETHH DLVLPALKRSLARLGMDYLDLYHIHWPVRMKNGSDQGIKLVNEDVIPFDMKGTWEAMEEC HKLGLAKSIGVCNFSCTKLSQLLTHA…
	>BnDMP1A MEKTEESVGIRVYTPQKPSPSPPSRSPKPLLISSLPSLPPGAAAGGGRGRKRRMVAQGVQ KTVSKTSMIVNFLPTGTLLMFEMVLPSIYRDGDCNGINTLMIHLLLLLCATSCFFFHFTD SFKAADEKIYYGFVTPRGLAVFMKPPPPECGGGGDAFAEAEIPVTDERYKLKVNDFVHAV MSVLVFMAIAFSDRRVTGCLVPGKQKEMDQVMESFPLMVGIVCSALFLVFPTTRRGVGCM SA
	>GmDMP1 MDLNEQQIGIKVYNNNATPPPEHETLNPSSNPPQPKKHRALMAKGVQKTLSKTSLLGNFL PTGTLLTFEMVLPSIYKNGQCTHVHTLMIHFLLFVCALSCFFFHFTDSFHGPDGAVYYGF VTPRGLAVFKPAVAVPEDDRFKVGFTDFVHAVMSVMVFVAIAISDHRVTNCLFPGKDKDM EQVRESFPLMVGIVCSGLFLVFPTFRRGIGCMSA
	>NtDMP1 MEQSTEGIGIKIYSASKRADTSIYPTNLPPDNDVPIPELPQPAI GGKKRRAMANGIQKTLSKTSLLVNFLPTGTLLTFEMVLPSVYGKGDCSPVTTLMILTL LGLCTLSCFFFHFTDSFRGPDGKVYYGFVTPRGLKVFKSGLGVDVPKDKRYVVGFTDF VHAMMSVLVFVAIAFSDHRVTLCLFPGHAKELDEIMRSFPLMVGVICSGLFLVFPNTR YGIGCMSA
	>SlDMP MEQTSEGIGIKMYSTSKRVDNSSSMYPTNLPQGEIIPELPIPIGGKKRRAMANGVQKTLS KTSLLVNFLPTGTLLTFEMLLPSVFGKGDCSPITTFMILTLLGLCTLSCFFFHFTDSFRG PDGKIYYGFVTPRGLKVFKTGLGVDVPKDERYIVGVTDFVHAMMSVLVFVAIAFSDHRVT LCLFPGHAKELDEIMRSFPLMVGVICSGLFLVFPNSRYGVGCMSA
	>MtDMP8 MEQTQQEIGIKIYNTTPPPQEVMGAVTQQPSDPPEHGKKRRAIMAKGVQKTLSKTSLLGN FLPSGTLLTFEMVLPSIYRNGQCTHVHTIMIHFLLIICALSCFFFHFTDSFHGADGNVYY GFVTPKGLSVFKPGLAVLVPNDDKYKVGFQDFVHAVMSVMVFVAIAFSDYRVSNCLFPGH EREMDQVMESFPLMVGIVCSGLFLIFPTSRRGIGCMSA
	>ZmDMP MDRSNAGAVSVEVRGGGGGSPPGAGRKRRAVARGVQKTLSKTSMLANFLPTGTLLTFEMLLPAAAGDGTCSAVSAAMLRA LLALCAASCFLFHFTDSFRAPDGKVYYGFVTPRGLSLFRTGLGVEVPREERYRLAFVDVVHAVMSVLVFAAVTLADYRVS GCLVAGHRKEMDEVMESFPLMVGAVCSGLFLLFPNTRYGIGCLAP
	>ClDMP4 MDEHTLTTDEDLGIKIYTATPPNEPSSSCTDHPRGGRKRRAMAKGMQKTLSKTSMLVNFL PTGTLLTFEMLLPSVSGKGECTAVNTMMINLLLGLCALSCFLFHFTDSFKGGDGKVYYGI VTPRGLAVFKTGLTEVEVPKEERFKVGFTDLVHAVMSVMVFMAIAFSDHRVTNCLFPGHV ADMEEVMESFPLMVGTICSALFLVFPNTRYGIGCMAN
OspPLAs
	> OspPLA-I MASWGLGWKRSSEIFHLTLDYGDLADGPPHHHQQQPPPPQQPGSPPTPSSAGSTPTSSSSSPTARRSGGSGEFGFRIELDWSAGDDEDQVALRLQSQLMVALPPPHDAVCVDLSPRGEGDGGEEGAVAVEMRVVRRREALRSVRVARAAGSAAGSGDGAGVLSRLIRSNLAPAPAVDGAAATGVPVLADHWRSVAVLSLCNCGLLMLPVELTRLALLEKLHLDNNKLSVLPPEVGDLKKLIVLTVDNNMLVSVPAELRQCVLLEELSLENNKLVRPLLDFRSMPKLRVLRLFGNPLEFLPEILPLHNLRHLTLANIRIEALESLRSVTVQIETENNSYFVAARHKLSAFFSLVFRFSSCHHPLLASALAKIMEDRSNQVAISKEENAV…
	>OspPLA-IIα MESEKHIICRHPPTYGNLITVLSIDGGGIRGIIPAVVLTFLESELQKLDGEEARIADYFDVIAGTSTGGLVTAMLAAPNKKRRPLFAAKDIKAFYMNHAPKIFPQLRGPFGRMMRIFRSMSGPSYDGKHLHEVVREKLGSTRLHQTLTNVVIPTFDIKWLQPTIFSSYEVKKKNNNTMDALLSDICISTSAAPTYLPAHFFRTEDCHGNIKEFNLIDGGVAANNPALVAIGEVSKQIFKKNPDFFPVKPMDYGRFLVISLGTGSPKIEGKYNAQKAKSWGVLDWLLVGGSTPLVDIFTQASADMVDIHIAAVFKVLHSEQNYLRIQDDTLEGTLASVDVATRDNLEKLANVGEILLNKPVSRANLETGQMMPACDDSEITNGEALKR…
	>OspPLA-IIβ MASNGEATTESETAAPAPVPEPTPPPCQGRLITVLSIDGGSIRGLVPATILACLEAKLQELDGPEARIADYFDVIAGTSTGALITSMLAAPDDNRQPLFAADDLTKFYLENGPKIFPQQRVGFLTPVANLIGTVRGPKYDGSFLHDKIKSLTHDVTIADTVTNIVVPAFDVKYLQPIIFSTYEAKNEPLKNAHLSDICISTSAAPTYFLAHFFKTTSPSGESREFHLIDRGVAANNPIPSIYHLV*
	>OspPLA-IIγ MAPTTNQSSGSAPLTVNPVVQRAVVGAQLPTTSPCRTPKSPPPSYGSIVTVLSIDGGGVRGIIPGTILASLEEKLQKLDGADARIADYFDVIAGTSTGGLVTAMLTAPNDQGRPLFAAKDINDFYLKHCPKIFPPRSIPIVGLFQSMAGPKYDGKYLHSVVQSLLGDKRVNETITNVVIPTFDIKLLQPITFSRFDAQIDVSKNALLSDVCISTSAAPTYLPGHRFQTKDKDGKPREFNLVDGGVAANNPTLLAMTHVSKQILLGKQDDFFPIKPADYGKFMILSLGTGTAKIEEKYDAVQSGKWGMINWVYHDGSSPLIDSFSQASADLVDIHASVLFQALHCEKSYLRIQDDELTGDTASVDVSTPENLNRLVDVGKALLKKRAC…
	>OspPLA-IIδ MAPVQTPEQSNGSLTLNPVVQRVLSRGKSLLSPSTPRSPPPSYGSIVTVLSIDGGGVRGIIPGTILAFLEEKLQELDGPEARLANYFDVIAGTSTGGLVTAMLTAPNDNGDPLFAARDINDFYLEHCPRIFPPVSKGPLGLFKSMTGPKYDGRHLHSVVQQLLGDKRVDSTITNIVVPTFDIKLLQPTIFSTYNARKDVSKNALLSDVCISTSAAPTYLPGHRFETTDKDGKPREFNLVDGGFAANNPTLLAMTHVTKQILLGCQDFFPIKPADYGKFMILSLGTGSAKIEKKFDAVESGRWGVLGWLFNKGATPLIDSFSQASADLVDIHASVLFQALHCEKRYLRIQDDELTGDAASVDVSTPENLQRLVGVGKALLKKQACKVD…
	>OspPLA-IIε MASNGEATTGSETAAPAPVPEPTPPPCQGRLITVLSIDGGGIRGLIPATILACLEAKLQELDGPEARIADYFDVIAGTSTGALITSMLAAPDDDRRPLFAAGDLTNFYLENGPKIFPQRRVGFLTPVANLIGVVRGPKYDGSFLHDKIKSLTHDVTISNTVTNIVVPAFDVKYLQPIIFSTYEAKNEPLKNAHLSDICISTSAAPTYFPAHFFKTTDVSSGKSREFHLIDGGVAANNPTMVAMSMISKEVLRENQDFKLGKPADYKHYLVISIGTGTAKMAEKYTAPACAKWGVLRWLYDGGFTPLIDIFTHASADMVDIHASVLFQSLCCEKSYLRIQDDSLEGHTSSVDIATKENMEALIKIGKDLLTKRVARVNIDTGVYEPVD…
	>OspPLA-IIζ MAPVQVPAELIGSSNGGGSAGGSLTVDPALGRRQATAAAAALPTPRSPPPAFGSIVAVLSIDGGGVRGIIPGTILAFLEEKLQELDGPAARVADYFDVIAGTSTGGLVTAMLAAPGADGRPLFAAKDIVDFYLRHSPKIFPPVIKGPLGLLKSMMGPKYDGRYLRSIVQELLGDTRISQAITNVVIPTFDIKLLQPTIFSRFDAQKDASKNALLSDVCISTSAAPTYLPGHRFETKDKAGQPRVFNLIDGGVAANNPTLVAMTHVSKQILLGNQDFFPIKPADYGKFMVLSLSTGSAKVEGRSFDADESGRWGLLGWLRNDGGSAPPLIDSFAQSSSDLVDIHASVLFQALRCDRHYLRIQDDDLTGDAASVDVATPENLRALAGAG…
	>OspPLA-IIθ MEKNCACPPPSKGNMITILSIDGGGVKGIIPAVILSFLESKLQELDGKDARIANYFDAIAGTSTGGLIAGMLAAPSLGNANQPCYAKDIVPFYLKHSPHIFPHRTGFFGWFFNILGIIKMAIGPKYDGKYLHRLINDLLGETRMKETLTNVVIPTFDVKCVKPIIFSTFKARRKPLKNACLADVCIGTSAAPTFLPAHYFETVDHTGASQSFNIIDGGMAANNPTLVTMGEITKQIKRKSEEFPKAEPLDYRKYLVISLGTGLPEHDIMFDARNVAKWGIFRWLVDKDTMPLLNMFFHASSDMADTLVADLFQAIGCSHQLLRIQDHNIPIGAISNDLSTKDHLQLLVKIGENLLKKPLSKEECEKNNIEPEPNLHGDHVTTYADML…
	>OspPLA-IIϕ MAASYSCRRTCEACSTRAMAGCVVGEPASAPGQRVTLLAIDGGGIRGLIPGTILAFLEARLQELDGPDARLADYFDCIAGTSTGGLITAMLAAPGDHGRPLFAASDINRFYLDNGPLIFPQKRCGMAAAMAALTRPRYNGKYLQGKIRKMLGETRVRDTLTNVVIPTFDVRLLQPTIFSTYDAKSMPLKNALLSDICISTSAAPTYLPAHCFQTTDDATGKVREFDLIDGGVAANNPTMVAMTQITKKIMVKDKEELYPVKPSDCGKFLVLSVGTGSTSDQGMYTARQCSRWGIVRWLRNKGMAPIIDIFMAASSDLVDIHAAVMFQSLHSDGDYLRIQDNTLHGDAATVDAATRDNMRALVGIGERMLAQRVSRVNVETGRYVEVP…
	>OspPLA-IIκ MSGRIEEWWRHGRQRSLVEGTVSGSGGQPGCIASALMAARMLRFTTARLLRPRCRRLYHGCSDGAAACSVVGERVTVLTIDGGGIRGIIPGKVLEFLENELQQLDGPEARLADYFDYIAGTSTGGLITAMLAAPGAGGDGRRRPLFAAKEICPFYQEHGPRIFPQRWCKLASTVAAVWGPKYNGRYLRNMVREVLGEMTVGDTLTNVVIPTFDVRLLQPVIFSTYDAKHSPLKNALLSDVCIGTSAAPTYLPAHCFRTHDGAGETREYNLIDGGVAANNPTMVAMTMITEEMIAEEKARLFLAKPPEECGRFLLLSIGTGLASDEGLYTAEKCSRWGTLGWLRHRGMAPIIDIFMAGSSDMVDIHIGVKFQLLHIERNYLRIQEYQD…
	>OspPLA-IIIα MEEAEEMQVERMQEEVEGGGADTDKLSYEIFSILESKFLFGYTDPHQLWLPKAPAAQASAATAVPSGKAAQRGKVCVLCVDGGGGGLRALLSGRALAHLEAALRRASGDPDARVADYFDLVAGTGAGGVFAAMLFSTHSRGAPLFHADDTWRLVADHAPRLFRKAVGGSTSLFCRPKKRPLAAPTAALDAAMKTAFGEELTLRDTIKPVLISCYDLKSSAPLVFSRADALESESYDFRLCEVGRAAWSEAGRFEPAEVASVDGATSCAAVDGGPIMGSPAAAAITHVLHNKHEFPFVRGVEDLLVLSIGGCSAGGTGAAADADLRRLRRWGPKDWARPIARIAADGAADLVDHAVARAFGQCRSSNYLRIQAKRESMPPCGPDGEY…
	>OspPLA-IIIβ MEPAAAAAAGQLDVDKLTYEIFSILESKFLFGYDDPKLVFSGGDEPQGAVKGTLARGPAVVERGKVCVLSIDGGGRAADGLLAGAALVSLEASLRRRTGDETARLADFFDVAAGSGAGGVLAAMLVARGGDGRPMFSAEDALAFLMRSLRRGWSGGGGGGAAGGIRALFRRPGAAFRKVFGDLTLRDTVRPVLVPCYDLASAGPFLFSRADAVETAAYDFRLRDVCAATCAGSDGSASAVEVRSSDGATRIAAVGGGLALGNPTAAAITHVLNNKREFPLAAGVEDLLVISIGSGECDNRPTGGAAASTSEIVRIAAEGVADMVDQAVAMAFGHNRTNNYIRIQAMGSPRASRGGMRCGGGGGGDGAGWGVAEEMLSQKNVESVLF…
	>OspPLA-IIIγ MEAGQDDAADRLTYEIFSILESKFLFGYGGGGGGETKSLQCAPPVSRGNRVCVLSVDGGARPEDGLLAAAALVRLEAAVQRRAGSKAARLADFFDVAAGSGAGGVLAAMLFARGPCGRPMYSADDALGFLLRRVRRRGWSSRAGGLLRRPAGAFHKVGVRVLVYFLYYSVFGELTLRDTVRPVLVPCYDLATRAPFLFSRADAAQSPAYDFRLRDACAATCAPSGGGAAVEASSVDGVTRITAVGSGVALGNPTAAAITHVLNNRREFPAAAGVDNLLVISIGTGEAAGSSSRHRARTPVIARIAAEGASDMVDQAVAMAFGQHRTSNYVRIQGMGVARRRGGGVACGGETAEKAVWVAEAMLQQRNVEAVMFQGRRLAGETNAEK…
	>OspPLA-IIIδ MATTSSLALPLFAGGGGSDRLSQEIFSILESNFLFGAPPPEGPAGYYSSVGRVRVLSIDGGADGGALAAAALVRLERRLKELSGNPDARVADYFDLAAGSGAGGFLAAALFACRMPAEAARDVVARNRKVFSGRRGRGGGLFWRPESVFKKVFGDLTVRDAAKPLLIPCYDMATAAPFVFSRADAVEADAFDFPLWQVCAAACGVGPAEVASLDGRTRLRAAAATGGGGAVSNPAAVAVTHVLHNKREFPFAAGAGDLVVLSLGGNNAAAGPRASSSSLLRIAGACQADMVDQAVSMAFGECRATNYIRIQGNGIVAGAAAATAEAAMTERSVESVLFRGKKVMAQTNGERLDGVAEQLVREHHRRMESKAPVVLIKPSATPRTSS…
	>OspPLA-IIIε MASSPMAMDADKLSYEIFSLLESKFLFGAGGGGCLSSGPCTPARPFLGGGGGMDGRVRVLAIDGCGSSGAGDALLAAAALARLEAGLRKRTGDSDARVADFFDVAAGAGAGGVLAAMLFLRGPDGRPRYTAEEALEFVAASVGRDWAGRRGRWARLFRGGARGAERSFRRVFGDATLKDTVAPLLVPCYDLATAAPFMFSRADAVESDSYDFALRDVCAATCAAGSTAAAVRSVDGRTAIAAASGGVAAMGNPAAAAITHVLHNKQEFPLATTVDDILVLSIGTGASTSATATPMPTRSPSPREMARVTAEGVADMVDESVAMAFGHTSGSSSNYVRIQASKAATALHGAAAAGAMLSQRNVESVLFRGRRMSERTNAEKVDAAAA…
	>OspPLA-IIIζ MASPPTPQPPPPVDVDLGKLSYEIFSLLESNFLFGAGAGGGGGVCSLPGTPGRALLGGKVRVLAIDGCGPGPGDALLAAAALVRLETALREKSGDGDARVADFFDAAAGAGAGGVLAAMLFLKGADGRPRYTAADALAFVAASLGKGGWRGGGGGGGGRRWWGVAALFRRGSSAERSSLRRVFGDAHAGTTVAPLLVPCYDLATAAPFLFSRADAVESGSFDFRLRDVCAATCAGGAAATAVRSVDGRTAIAAASGGVAAMGNPTAAAITHVLHNKQEFPLAAGVDDLLVVSIGSGSSSAATPSTAAGWRTPLPSRSPSPAEMVRLTAEGVADMVDQAVAMAFGHTCGRNYVRIQAASPACKTKALSSVDAKKAAAIADGMLTQRN…
ZmpPLAs
	>Zm00001eb011000_P001 MDEAEEMQVERLHEEADAGGADTDKLSYEIFSILESKFLFGYTDPHQLWLPKPAAELPAQASAAAPGKAAQRGKVCVLCV DGGGGGLRALLPGRALAHLEAALRRASGDPDARVADYFDLAAGTGAGGVFAAMLFSTHSRGAPLFHADDTWRLVADHAPR MFRRPAASSSTSLFCRGKKRPLAAPTAALEAAMKAAFGQELTLRDTIKPVLISCYDLKTSAPLVFSRADALENGSYDFRL CEVGRAAWSEAGRFEPAEVASVDGATSCAAVDGGPTMGSPAAAAITHVLHNKHEFPFVRGVEDLLVLSIGGCSGGGSGAA GEAELRRMRRWGPKEWARPIARIAADGAADLVDHAVARAFGQCRASNYLRIQA…
	>MTL/ZmPLA1/NLD MASYSSRRPCNTCSTKAMAGSVVGEPVVLGQRVTVLTVDGGGVRGLIPGTILAFLEARLQELDGPEARLADYFDYIAGTS TGGLITAMLTAPGKDKRPLYAAKDINHFYMQNCPRIFPQKSRLAAAMSALRKPKYNGKCMRSLIRSILGETRVSETLTNV IIPAFDIRLLQPIIFSTYDAKSTPLKNALLSDVCIGTSAAPTYLPAHYFQTEDANGKEREYNLIDGGVAANNPTMVAMTQ ITKKMLASKDKAEELYPVKPSNCRRFLVLSIGTGSTSEQGLYTARQCSRWGICRWLRNNGMAPIIDIFMAASSDLVDIHV AAMFQSLHSDGDYLRIQDNSLRGAAATVDAATPENMRTLVGIGERMLAQRVSRVNVETG…
	>Zm00001eb038250_P001 MAPVYAAGDLGANNGSGLTTLNNAVARRTLSRGASTLGLGSPRSPPPAYGSIVTVLSIDGGGVRGIIPGTILAFLEEKLQ EFDERPDARLADYFDVIAGTSTGGLVTAMLTAPNKEGRPLFAAKDINDFYLEHCPKIFPSGSGGPMGLFKSMAGPKYDGK YLHSIVRELLGDTRVSEALQNIVIPAFDIKLLQPTVFSRYDAMIDVSKDALLSDVCISTSAAPTYLPGHQFETTDKDGKA RAFNLIDGGVAANNPTLLAMTHVSKQILLGNQDFFPVKPADYGKFMVLSLGTGSAKVEEKFDAVQSSKWGILGWLYNKGA TPIIDSFSQASSDLVDIHASVLFQALHCSKRYLRIQDDELTGETSSVDVSTVE…
	>Zm00001eb038270_P001 MAPVYAAADHGTNGGSGLTLNPVARRALSLVGAPTTPSSSTPPAYGSIVTVLSIDGGGVRGIIPGTILAFLEEKLQEYDE RPDARLADYFDVIAGTSTGGLVTAMLTAPNKDGRPLFAAKDINGFYLDHCPRIFPPGGGAGGPLGLLKKLSGPKYDGKYL HALVRDLLGETRVSQALQNIVIPTFDIKLLQPTVFSKYDAITDVSKDALLSDVCISTSAAPTYLPGHQFQTTDKDGKARA FNLIDGGVAANNPTLLAMTDVSKQILLGNPDFFPIKPADYGRFMVLSLGTGSAKAEEKFDAVQSGKWGLLGWLSSKDTTP IIDSFSQASADLVDIHASVLFQALHSERQYLRIQDDELTGQTSSVDVSTEENL…
	>Zm00001eb038280_P001 MASRSSSAEGAGRTLPVNLKLITVLSIDGGGIRGIIPATILAFLEAKLQELDGPDARIADYFDVVAGTSTGGLLTAMLTA PDTNERPLFAAKDLARFYIQHSPKIFRQKNAMGSKLVGKLRMACGPKYDGKYLHAQLRRLLGNMRLDRTLTNVVIPTFDI AYMQPMIFSSFELKHRPSTNALLSDICMSTSAAPTYFPPHYFQTRDENGRRKAFNLVDGGIAANNPTLCAMGQVSKDIIL ADDDFFPVMPADYGKFMVISLGCGSNRNRRYCAKAAARWGVFSWLFKDGSAPIIDMFNSASADMVDIHLCVLFRALRSSE NYLRIQYDQLTGSAGSIDDSSKKNMDRLVRIGNKLLDMNVSRVDLETGRNVEV…
	>Zm00001eb038290_P001 MASASSAQGAHETDPEKVKLVTVLSIDGGGVRGIIPATILAFLEEKLQELDGPDARIADYFDVVAGTSTGGLLAAMLTAP GQDHDGRRRPLFDAKDLAQFYIDHSPKIFPQKNWILSKIAGTLRMVRGPKYDGKYLHGLLRQHLGDMRLDKALTNVVIPT FDIALLQPTIFSSFELKRRPSKNALLADICISTSAAPTFFPAHYFETEDGDGRTRAFNLVDGGLAANNPTLCAMGQVSKD IILGDDDFFPVKPADYGKFMVISVGCGSNRDRRYSAKAAAKWGIFNWLIKDGTAPIIDMFNSASADMVDIHLCVLFRALH SSENYLRIQYDQLTGSAGSIDDCSKENMDKLVQIGKDLLSQNVSRVDLETGKN…
	>Zm00001eb050700_P001 MEAYAAMASPPTKGMGVDKLSYEIFSLLERTFLLGPGTPPRALLDGGRVRVLAIDGCGAGAEDALLAAAALARLEAGLRD RTGDPDARVADFFDLAAGAGAGGVLAAMLFLRGADGRPRYTANEALAFVAGSIGGKGWGGRRRGPWAKLFRGAARGGDRS FFRSAFGDATLRDTVAPLLVPCHDLATAAPFVFSRADAVESDSFDFRLRDVCAATCAAGGALASVRSVDGATAIAAASGG VAAMGNPAAAAITHVLHNKQEFPLATGVQDLLVLSIGAGASATVCDGSSTPMPARSPSPRELARVTAEGVADMVDESVAM AFGDACGCKYVRIQARKAPAPLHAAAGAMLAQRSVESVLFRGRRLSERTNAEK…
	>Zm00001eb050710_P001 MEAYAATASPPTTTAMCVDKLSHQLFSLLETRLLGGWCPSVPGTPARALLDGGRVRVLAIDGCGAGAEDALLAAAALARL EARLRDRTGDPDARVADFFDVAAGAGAGGVLAAMLLLRGADGRPRYSAQEALAFVAGSVGTKGWCGRRGRWAKLFRRGSR GGDRTLRRVFGDATLRDTVAPLLVPCYDLATAAPFVFSRADAVESDTFDFRLRDVCAAACAAGGAVAPVRSVDGLTAVAA ASGGVAAMCNPAGTAITHALHNKQEFPLATGVDDLLVLSIGAGASAANGSSTPMPARSPSPRELARVTAEGVADMVDESL GMAFGRARGSNYVRIQAGKALVPIRTDEASVAAEAMLAQRNVESVLFRERRLS…
	>Zm00001eb100970_P001 MEKGKHIQPPTYGNLVTILSIDGGGIRGIIPAVVLTFLESELQKLDGEEARLADYFDVIAGTSTGGLVTSMLVAPNNTNR PLFAAKDIQAFYMNHAPKIFPQQRGPFGRVMRIFRSLSGPSYDGKYLHDVVRKKLGITRLHETLTDVVIPTFDIKRLQPI IFSSYEVKNEKYNTMDALLSDICISTSAAPTYLPAHYFKTEDCHGNTKEFHLIDGGVAANNPALVAIGEVTKQIFKENPD FFPIKPMDYGRFLVISLGTGSAKFEANYNAQTAKSWGLLGWLLGSGSTPLVDIFTQASADMVDIHISAVFKALHSEQNYL RIQDDTLQGTLSSVDVATKENMEKLARVGDMLLKKPVSQANLETGHMVPACHR…
	>Zm00001eb106120_P001 MQLRNVVELRQCVMLEELSLEHNKLVRPLLDFRSMPKLRILRLFGNPLEFLPEILPLHNLRHVTLANIRIEAVESLKSVT VQIETENSSYFIAARHKLSAFFSLVFRFSSCHHPLLASALVKIMEDRSNHIAISKEENAVRQLISMISSDNRHVVEQACL AISSLASDISSAMQLIKCDIMKPIEAVLKSSDEEELVSVLQVVVTLTFVSDHVAQKVLTKDVLKSLKALCAHKNSEVQRL SLFAIGNLAFCLETRRILMHSESMCDLLIRLTISQECRVSKAAARALAILGENENLRRAIRGRPVAKKGLRILSMDGGGM KGLATVQMLKQIEQGTGKRIHEMFDLICGTSTGGMLAMALGIKQMTLDQCEEI…
	>Zm00001eb115060_P001 MESNASSNCATVPQPPPSTGKLITILSIDGGGIRGLIPATIIAHLEAKLQELDGPDARIADYFDVIAGTSTGALLTSMLA APDENNRPLFAAKDLNTFYLENGPKIFPQKKAGFLTPVANLLGLVKGPKYDGVFLHDKIKSLTHDVRVADTVTNVIVPAF DVKYLQPIIFSTYEAKNDTLKNAHLSDICISTSAAPTYFPAHFFKTEATDGRSREFHLVDGGVAANNPTMVAMSMLTKEV LRRNPDFNAGRPTEYTNYLIISVGTGSAKQAEKYTAPQCAKWGLFQWLYNGGFTPIIDIFSHASSDMVDIHAAVLFQALH CEKNYLRIQDDTLIGNTSSVDIATKENMESLIGIGQDLLKKPVARVNIDTGVY…
	>Zm00001eb115140_P001 MRQLVRLFFVSHASYLSTNSKLQLPNGSSKFILWFVVVHRAGFLTPVANLLGLVRGPKYDGVFLHDKIKSLTHDVRVADT VTNVIVPAFDVKYLQPIIFSTYEAKNDTLKNAHLSDICISTSAAPTYFPAHFFKTEATDGRSREFHLVDGGVAANNPTMV AMSMLTKEVLRRNPDFNAGRPTEYTNYLIISVGTGSAKQAEKYTAPQCAKWGLFQWLYNGGFTPIIDIFSHASSDMVDIH AAVLFQALHCEKNYLRIQ
	>Zm00001eb115150_P001 MESNASSNCATVPQPPPSTGKLITILSIDGGGIRGLIPATIIAHLEAKLQELDGPDARIADYFDVIAGTSTGALLTSMLA APDQNNRPLFAAKDLNTFYLENGPKIFPQKKAGFLTPVANLLGLVRGPKYDGVFLHDKIKSLTHDVRVADTVTNVIVPAF DVKYLQPIIFSTYEAKNDTLKNAHLSDICISTSAAPTYFPAHFFKTEATDGRSREFHLVDGGVAANNPTMVAMSMLTKEV LRRNPDFNAGRPTEYTNYLIISVGTGSAKQAEKYTAPQCAKWGLFQWLYNGGFTPIIDIFSHASSDMVDIHAAVLFQALH CEKNYLRIQDDTLIGNTSSVDIATKENMESLIGIGQDLLKKPVARVNIDTGVY…
	>Zm00001eb115160_P001 MRQLVRLFFVSHASHLSTNSKLQLPNGSSKFILWFVVVHRAGFLTPVANLLGLVRGPKYDGVFLHDKIKSLTHDVRVADT VTNVIVPAFDVKYLQPIIFSTYEAKNDTLKNAHLSDICISTSAAPTYFPAHFFKTEATDGRSREFHLVDGGVAANNPTMV AMSMLTKEVLRRNPDFNAGRPTEYTNYLIISVGTGSAKQAEKYTAPQCAKWGLFQWLYNGGFTPIIDIFSHASSDMVDIH AAVLFQALHCEKNYLRIQDDTLIGNTSSVDIATKENMESLIGIGQDLLKKPVARVNIDT
	>Zm00001eb135980_P001 MASPPPDVDLGKLSYEIFSLLESKFLFGAGSVPGTPGRPGPGEDRDRGRVRVLAIDGCGPGPGDALLAAAALARLEAALR ARAGDPDARVADFFDAAAGAGAGGVLAAMLLLRGDDGRARYTAADALAFVASSLGRHGGWGGGVGGGLRSRWAALFRRGE RPSPLRRVFGDATLRDTVAPLLVPCYDLATAAPFLFSRADAVESDSFDFRLRDVCAATCAGGGAAAAVRSVDGRTAIAAA SGGVAAMGNPTAAAITHVLHNKHEFPLAAGVDDLLVVSIGSGCSAGAAPSAGWRTPIPPRSPSPAEMVRLTAEGVADMVD QAVAMAFGHTCGRNYVRIQASCSGRKALRSLDAKKAAAAADGMLAQRNVEAEL…
	>Zm00001eb140460_P001 MGGGGSKAPFSNTNTDAASPEKLPPLERLPPARYGKHITMLSIDGGGIRGLIPLVILESLEKKLQDLDGKQARIADYFDV IAGTSTGGLIAAMLAAPDEERKRPRFRVQEITSFYKDHGHNIFKRDGLLGLLYRAIPLMPVLMGPKYDGVYLRDRIEEKM KGLTMGDTRTNIVVPAFNVRSMMPVVFSSFGPRRGPWSRLADICIATSAAPTYFPAHNFPIRSSTTNGSQYHHDLVDGGL AANNPTMIAMAMVAQQINHYRNRYFPPRLDYDKLIVVSLGTTYAKEIDSYTAGDVAQWGALRWVRDGPRRTPLFDMLSCA NDYLVNVNIAFLFHSKKFQNNYLRIQDVTLAKRKDNVLSFADKYIRIKSVVPL…
	>Zm00001eb144590_P001 MENNYACPPPSKGNLITVLSIDGGGVKGVIPATFLAFLESKLQELDGSSARIANYFDVIAGTSTGGLIAAMLAAPSLSNA KQPCYEAKDIVPFYLEHSPRIFPCRTGILGWFFKILQTVKVMIGPKYDGKYLHKVTSDLLGGTRVEETLTNVVIPTFDVK CVKPTIFSTFKARSSALMNARLADVCIGTSAAPTVLPAHYFETVDHRTGASRSFNVIDGGLAANNPTLVAMGEITEQMRQ KSKEFPETKPLDYHRYLVVSLGTGLPEQDIKFDACRVAKWGIFGWLGRRENTVPLLQMFMHASSDMTDSYVADLFKAIGC SDQLLLRVQDRNIPIAAVAADLSTEKNLRGLVKIAENLLHKPLGEDDYKTDDR…
	>Zm00001eb166850_P002 MGSIGRGTANCATVPQPPPSTGKLITILSIDGGGIRGLIPATIIAYLEAKLQELDGPDARIADYFDVIAGTSTGALLASM LAAPDENNRPLFAAKDLTTFYLENGPKIFPQKKAGLLTPLRNLLGLVRGPKYDGVFLHDKIKSLTHDVRVADTVTNVIVP AFDVKSLQPIIFSTYEAKTDTLKNAHLSDICISTSAAPTYFPAHFFKTEATDGRPPREYHLVDGGVAANNPTMVAMSMLT KEVHRRNPNFNAGSPTEYTNYLIISVGTGSAKQAEKYTAEQCAKWGLIQWLYNGGFTPIIDIFSHASSDMVDIHASILFQ ALHCEKKYLRIQDDTLTGNASSVDIATKENMESLISIGQELLNKPVARVNIDT…
	>Zm00001eb200100_P001 MAVRKGKLCCGLLLAGVTWKLSQASLLNFRPPCCRCWDEGPDEAELLPASTQPSRPRARLPPPRDGQKITVLSIDGGGIR GLIPAVILASLEEKLKEVEKEADPEGDWEDARIADYFDLIAGTSTGGLIATMLATPRPGDENRRPLFAAKDIRNFYYKHG ASIFSPVSKTDSLFSWLNDQYRAFVRGGPKYDATPLEGKINRLTGTLTLADTVTKILVPAFDVRRLNTVTFSSYDAPEML KPHKKHYLSDVCLGTTAAPTYFRPHHFWSHYTDGDRRHPFHLIDGGVGANNPTMLAISRIAREILCGKNPDFEPLEEDQA VDYSKFIVISIGTGSTKERGRYNADDCARWTDIKWVRKDGHRPIIDMFAHASD…
	>Zm00001eb218760_P001 MEAYAAMASPPTKAMAMGLGVDKLSYEIFSLLESEFLFGAGSGCLSPGPCTPARALLGGGRVRVLAIDGCGAGAEDALLA AAALARLEAGLRDHAGDPDARVADFFDLAAGAGAGGVLAAMLFLRGADGRPRYTADEVLAFVAGSVGGKRGWGGRRRGRW ASLFRGARSGRGGRLFRGVFGDATLRDAVAPLLVPCYDLATAAPFVFSRADAVESDSLDFRLRDVCAATCGALASVRSVD GATAIVGASAGVAGMGNPAAAAITHVLHNKQEFPLATGVHDLLVLSIGAGASSAAVCDGSSTPVPARSPSPRELARVTAE GVADMVDESVATAFGNACGRSYVRVQAGKAPAPLHAATASTAAAAMLAQRNVE…
	>Zm00001eb224740_P001 MGTSACYHAPWREARVRGSSINSAGKTVPHTHLSLTCLPNQSHSPSATQSRCRQTRYQSKQEAVSLHVAREMATASLALL DQTLLPSPLAYNGGSDRLSQEIFSILESNFLFGASPLEGGACSAGRVRVLSIDGGADGGALAAAALVRLERRLQELSGNP AARVADFFDLAAGSGAGGFLAAALFACRMPAEAARDVVAKNRKVLSGRGGGLMSFRRPEAAFRKVFGDLTVRDAAKPLLI PCYDMATAAPFVFSRADAVEADAFDFPLWQVCAAACGVGPAEVASLDGRTRLRAASGAGAGGGGASAAVANPTAVALTHV LHNKREFPFAAGAGDLVVLSLGGRAAASLGRLSSSSLLRIAGACQADMVDQAV…
	>Zm00001eb299880_P001 MEEAATDREQGKDDDVDAAAGSLTYEIFSLLESKFLFGCDAVRPSGRRLLPPATASASTGKVCVLSIDGGARAADGLLAG AALVRLEAALRRRSGSPAARLADFFDVAAGSGAGGVLAALLFARGPPMFSADDALAFLLRRARRHRFAGGLGLLRLAHRG RPFPSSSSSSAAAAAFGRALGDLTLRDTVRPVLVPCYDLATRAPFLFSRADAAERAAHDFRLRDVCAATCAAGAGRVVEV ASVDGATRVRAVGGGGALGNPTAAAITHVLNNRREFPGAASIDDLLVLSIGTGAGAGEPEAASIAAEGVSDMVDQAVAMA FGRSRTTNYIRIQVNKGHAMLCYASTGSSLFKSRLTNNNWAHRARVGGAAAGE…
	>Zm00001eb322860_P001 MSWGLGWKRSSEIFHLTLDYGDYDDNDDHQPSSPSPPASSSPSASASSTPVSSSSPTATRNGDVGFRIELEWSAGDDEDQ VALRLQSQLMVALPPPHDAVSVDLIPRDDGEEEVVQIEMRVVRRREALRSVRVSRAPGSALGSGDGAGVLARLIRSNLAP APAVDGPTAAAGVPVLADHWRPVAMLSLCNCGMSVLPVELTRLPLLEKLYLDNNKLSVLPPEVGALKNMEVLSVNNNMLV SVPVELRQCVMLEELSLEHNKLVRPLLDFRSMPKLRILRLFGNPLEFLPEILPLHNLRHLTLANIRIEAVESLKSVNVQI ETENSSYFIAARHKLGAFFSLVFRFSSCHHPLLASALAKIMEDRSNHIAISKE…
MTL
	>SbMTL MATYYSSRRPCNACSTKAMAGSVVGEPVVLGQRVTVLTVDGGGIRGLIPGTILAFLEARL QELDGPEVRLADYFDYIAGTSTGGLITAMLTAPGKDRRPLYAAKDINQFYMENCPRIFPQ KSSRLAAAMSALRKPRYNGKCLRNLIMSMLGETRVSDTLTNVIIPTFDVRLLQPIIFSTY DAKSMPLKNALLSDVCIGTSAAPTYLPAHYFQTKDAGSGKEREYNLIDGGVAANNPTMVA MTQITKKMLASKEKAEELYPVKPWNCRKFLVLSIGTGSTSEQGLYTARQCSRWGICRWIR NNGMAPIIDIFMAASSDLVDIHVAAMFQSLHSDGDYLRIQDNSLHGAAATVDAATPENMR TLVGIGERMLAQRVSRVNVETGRYEP…
	>TaMTL MASYWCRRPCESCSTRAMAGSVVGQPVAPGQRVTVLTIDGGGIRGIIPGTILDFLEAKLQ ELDGPGARLADYFDCIAGTSTGGLITAMITAPGKDGRPLFAARDVNRFYLDNGPYIFPQR RCALAAVTASLRRPRYSGKYLHGKIRSMLGETRLCDALTDVVIPTFDVKLLQPIIFSTYD AKSMPLKNARLADICIGTSAAPTYLPAHHFHTHDGNGKEREYNLIDGGVAANNPTMVAMT QITKKMMGKDREELYPVKPSDCGKFLVMSVGTGSTSDQGLYTAKQCSQWGIISWLRNKGM APIIDIFMAASSDLVDIHAAVLFQSLHSDGDYLRIQDNSLHGPAATVDAATPENMAELLR IGERMLAQRVSRVNVETGRYEEVKGA…
	>SiMTL MASYSSRRPCNACRTKAMAGSVVGEPVVPGQRVTVLTIDGGGIRGLIPGTILAFLEARLQ ELDGPEARLADYFDCIAGTSTGGLITAMITTPGEDKRPLFAARDINRFYFDNCPRIFPQS RSSLAAAMSALRKPRYNGKYLRSTIRSMLGETRVSDALTNVVIPTFDIKLIQPIIFSTYD VKNMPLKNALLSDVCISTSAAPTYLPAHYFQIQDAGGKTREYNLIDGGVAANNPTMVAMT QITKMMLAKDKEELYPVKPEDCRKFLVLSIGTGSTSDEGLFTARQCSRWGVVRWLRNNGM APIIDIFMAASSDLVDIHAAVLFQSLHSDGHSLRGAAATVDAATPENMRTLVGIGERMLA QRVSRVNVETGRYEPVPGEGSNADAL…
	>OsMTL MAASYSCRRTCEACSTRAMAGCVVGEPASAPGQRVTLLAIDGGGIRGLIPGTILAFLEARLQELDGPDARLADYFDC IAGTSTGGLITAMLAAPGDHGRPLFAASDINRFYLDNGPLIFPQKRCGMAAAMAALTRPRYNGKYLQGKIRKMLGE TRVRDTLTNVVIPTFDVRLLQPTIFSTYDAKSMPLKNALLSDICISTSAAPTYLPAHCFQTTDDATGKVREFDLIDGG VAANNPTMVAMTQITKKIMVKDKEELYPVKPSDCGKFLVLSVGTGSTSDQGMYTARQCSRWGIVRWLRNKGMAP IIDIFMAASSDLVDIHAAVMFQSLHSDGDYLRIQDNTLHGDAATVDAATRDNMRALVGIGERMLAQRVSRVNVETG RYVEVP…
	>MTL/ZmPLA1/NLD MASYSSRRPCNTCSTKAMAGSVVGEPVVLGQRVTVLTVDGGGVRGLIPGTILAFLEARLQELDGPEARLADYFDYIAGTS TGGLITAMLTAPGKDKRPLYAAKDINHFYMQNCPRIFPQKSRLAAAMSALRKPKYNGKCMRSLIRSILGETRVSETLTNV IIPAFDIRLLQPIIFSTYDAKSTPLKNALLSDVCIGTSAAPTYLPAHYFQTEDANGKEREYNLIDGGVAANNPTMVAMTQ ITKKMLASKDKAEELYPVKPSNCRRFLVLSIGTGSTSEQGLYTARQCSRWGICRWLRNNGMAPIIDIFMAASSDLVDIHV AAMFQSLHSDGDYLRIQDNSLRGAAATVDAATPENMRTLVGIGERMLAQRVSRVNVETG…

## Sheet: Table S2
Characterization of DMP and pPLA Genes in Sweetpotato
Name	Gene locus ID	AA	MW(Da)	pI	Instability index	Aliphatic index	Gravy	Subcellular Localization
IbPLA-Iα	g46473.t1	1368	150501	5.75	49.9	94.5	-0.082	nucl: 6, cyto: 4, chlo: 3, cysk: 1
IbPLA-Iβ	g59322.t1	1408	153971	4.92	52.67	88.98	-0.194	nucl: 5, chlo: 3, golg: 3, plas: 2, E.R.: 1
IbPLA-Ⅱα	g1116.t1	408	44548.1	4.83	31.49	85.32	-0.223	chlo: 10, cyto: 2, nucl: 1, vacu: 1
IbPLA-Ⅱβ	g4095.t1	511	55033.8	5.61	40.63	83.46	-0.24	nucl: 5, cyto: 3, chlo: 2, mito: 1, plas: 1, extr: 1, golg: 1
IbPLA-Ⅱγ	g4097.t1	394	42029.4	5.69	32.77	87.46	-0.222	chlo: 3, plas: 2.5, mito_plas: 2.5, nucl: 2, cyto: 2, extr: 2, mito: 1.5, vacu: 1
IbPLA-Ⅱδ	g4098.t1	324	34067.6	5.34	37.57	89.51	-0.16	chlo: 13, mito: 1
IbPLA-Ⅱε	g4099.t1	413	44159.9	5.29	32.54	91.89	-0.141	chlo: 7, cyto: 4, vacu: 2, extr: 1
IbPLA-Ⅱζ	g21091.t1	336	36697.2	5.46	31.63	103.04	0.01	chlo: 14
IbPLA-Ⅱθ	g21112.t1	388	42691.2	6.09	32.63	95.03	-0.039	chlo: 10, mito: 3, cyto: 1
IbPLA-Ⅱκ	g29928.t1	412	45105	9.08	29.87	87.48	-0.177	chlo: 11, nucl: 2, vacu: 1
IbPLA-Ⅱλ	g38666.t1	1226	136725	6.58	40.92	91.14	-0.282	nucl: 3.5, chlo: 3, plas: 3, cyto_nucl: 3, cyto: 1.5, mito: 1, E.R.: 1, golg: 1
IbPLA-Ⅱμ	g38668.t1	292	32778.5	8.25	46.3	87.47	-0.305	chlo: 4, nucl: 3, cyto: 3, cysk: 2, plas: 1, E.R._vacu: 1
IbPLA-Ⅱξ	g41355.t1	326	35737	7.73	40.43	90.09	-0.169	chlo: 10, mito: 2, cyto: 1, plas: 1
IbPLA-Ⅱπ	g41877.t1	379	41165.2	7.7	36.81	89.34	-0.168	chlo: 11.5, chlo_mito: 6.5, cyto: 2
IbPLA-Ⅱρ	g61551.t1	391	43260.1	5.29	40.74	86.85	-0.254	cyto: 10.5, cyto_E.R.: 6, chlo: 1, nucl: 1, cysk: 1
IbPLA-Ⅱσ	g61552.t1	408	45458.8	6.23	35.79	87.01	-0.33	cyto: 13, cysk: 1
IbPLA-Ⅱϕ	g29924.t1	412	45644.4	7.72	33.74	93.74	-0.197	cyto: 7.5, cyto_E.R.: 4.5, chlo: 3.5, chlo_mito: 3, mito: 1.5, pero: 1
IbPLA-Ⅱψ	g63726.t1	402	44140.3	7	31.91	83.76	-0.273	pero: 4, cyto: 3.5, cyto_nucl: 3.5, chlo: 3, nucl: 2.5, golg: 1
IbPLA-Ⅲα	g18642.t1	397	42259.2	9.25	38.62	84.99	-0.069	nucl: 7, chlo: 3, cyto: 3, plas: 1
IbPLA-Ⅲβ	g18644.t1	421	44733.2	9.31	38.8	85.49	-0.056	nucl: 7, chlo: 3, cyto: 3, plas: 1
IbPLA-Ⅲγ	g31117.t1	491	52891.6	5.99	33.14	76.31	-0.236	nucl: 9, chlo: 4, cyto: 1
IbPLA-Ⅲδ	g49610.t1	384	41280.1	8.65	28.48	82.53	-0.134	cyto: 9.5, cyto_nucl: 6.5, nucl: 2.5, mito: 1, plas: 1
IbPLA-Ⅲε	g54960.t1	473	50665.8	8.56	31.9	76.34	-0.167	chlo: 7, cyto: 3, nucl: 2, mito: 1, golg: 1
IbPLA-Ⅲζ	g58724.t1	355	37972.4	9.07	39.54	85.52	-0.111	E.R.: 4.5, cyto: 4, E.R._plas: 3, vacu: 2, chlo: 1, nucl: 1, mito: 1
IbPLA-Ⅲθ	g60818.t1	473	51328	5.86	32.79	77.76	-0.267	cyto: 7, chlo: 4, nucl: 3
IbDMP1	g13367.t1	846	95615.3	9.71	55.29	93.31	-0.25	nucl: 11, chlo: 1, mito: 1, plas: 1
IbDMP2	g30798.t1	209	23075.1	6.51	40.42	102.15	0.315	plas: 6, vacu: 3, E.R.: 3, nucl: 1, golg: 1
IbDMP3	g34550.t1	214	22874.6	4.82	42.35	105.14	0.48	vacu: 10, plas: 2, extr: 1, E.R.: 1
IbDMP4	g46570.t1	228	24459.4	6.89	48.22	107.37	0.368	E.R.: 8, plas: 4, mito: 1, golg: 1
IbDMP5	g47273.t1	225	24123.2	8.19	30.38	87.87	0.341	plas: 4, E.R.: 4, cyto: 3, nucl: 2, vacu: 1

## Sheet: Table S3
Table S3: Cis-regulatory Elements Present in the Promoter Regions of DMP and pPLA Genes of Sweetpotato
Gene Name	Gene ID	LightRE	MeJARE	AuxRE	ABRE	GARE	low-temperature	defense/stress	MYB-drought	MYBHv1 binding site	anaerobic induction	circadian control	meristem expression	seed-specific regulation	endosperm expression	zein metabolism regulation	total
IbDMP1	g13367.t1	3	2	2		2	1		5		2	1	2		2		22
IbDMP2	g30798.t1	19	4		1		1				1						26
IbDMP3	g34550.t1	7	2					1	2			1	1			1	15
IbDMP4	g46570.t1	13	4		1					1	3					1	23
IbDMP5	g47273.t1	9			3	1	1	1	1					1			17
total		51	12	2	5	3	3	2	8	1	6	2	3	1	2	2	103
Gene Name	Gene ID	LightRE	MeJARE	SARE	AuxRE	ABRE	GARE	low-temperature	defense/stress	MYB-drought	woundRE	MYBHv1 binding site	anaerobic induction	circadian control	differentiation of cells	meristem expression	seed-specific regulation	cell cycle regulation	endosperm expression	zein metabolism regulation	elicitor-mediated activation	CMA3	total
IbPLA-Ⅱα	g1116.t1	15	8	1		2				1			1	1	1				1				31
IbPLA-Ⅱβ	g4095.t1	11	2	1		2	2					1	4				1						24
IbPLA-Ⅱγ	g4097.t1	12			4	1	1			1	1		1	1						1			23
IbPLA-Ⅱδ	g4098.t1	16	2			3			2	1			2			1							27
IbPLA-Ⅱε	g4099.t1	12	2			2	2						3			1							22
IbPLA-Ⅱζ	g21091.t1	37			5	16		1		1		1								1			62
IbPLA-Ⅱθ	g21112.t1	29				13				1										1			44
IbPLA-Ⅱκ	g29928.t1	15	4	1	2	4		1		1			2										30
IbPLA-Ⅱλ	g38666.t1	13	4	1		1	1			1			6	1		1						1	30
IbPLA-Ⅱμ	g38668.t1	11	8	2		1				1		1	4				1						29
IbPLA-Ⅱξ	g41355.t1	12	6		1	1				1			1				1		1				24
IbPLA-Ⅱπ	g41877.t1	12	6	2		2	1	1					1				1						26
IbPLA-Ⅱρ	g61551.t1	15		2		2	3		1	1			2			2					1		29
IbPLA-Ⅱσ	g61552.t1	11	6		2	3	1			2						1				2			28
IbPLA-Ⅱϕ	g29924.t1	7	4	1		1	3	1	1	1			2							2	1	1	25
IbPLA-Ⅱψ	g63726.t1	15			1		1		1	2		3	2		1	2		3		2			33
total		243	52	11	15	54	15	4	5	15	1	6	31	3	2	8	4	3	2	9	2	2	487

## Sheet: Table S4
Table S4: the Primers List Used for qRT-PCR
Primers	Sequence
IbDMP1_F	TGCACAACATAGCGAAGAGG
IbDMP1_R	TAGCGTCAGAGAGCGAGTGA
IbDMP5_F	AAGGATTCGGGGTGAAAATC
IbDMP5_R	GAGGACCATTTCGAAGGACA
IbDMP4_F	ACCCCAATCTTCACCAACAA
IbDMP4_R	GTGGCGAAGCCGTAGTAGAC
IbDMP2_F	AATCTGTCGTGAGCCAATCC
IbDMP2_R	GCATGGAAGAAATCCAGGAA
IbDMP3_F	CAGCTTCACCGACAGCTACA
IbDMP3_R	TCTGATCAAACAGCGCAATC
IbPLA-2γ_F	GGAGATACTCGGTTGGGTCA
IbPLA-2γ_R	CGATGCATATGTCCGACAAC
IbPLA-2β_F	GCTGGAACAAACCAAGAAGC
IbPLA-2β_R	CTTCGCGGAGAGCAATTAAC
IbPLA-2ε_F	CAGTGCGAAAAACGCTGATA
IbPLA-2ε_R	TAAATCGTCCTCCTGGATGC
IbPLA-2δ_F	ATGTATTCTCCGGTGCAAGC
IbPLA-2δ_R	AACCGTTTTCGTCAACAAGG
IbPLA-2ψ_F	TTGCTGCCAAAGACATTCTG
IbPLA-2ψ_R	GGGAATTGTTGTGCAGAGGT
IbPLA-2ρ_F	ATGCCGGACACAACTACCTC
IbPLA-2ρ_R	TTCCCCAACTTCTTGCAATC
IbPLA-2σ_F	GAAAAGCTCGGAAACACTCG
IbPLA-2σ_R	GAGCTGCGGAACTTCCTATG
IbPLA-2κ_F	AATGCCAGCAAGAATGCTCT
IbPLA-2κ_R	GTGTCCAATGGCTCCATCTT
IbPLA-2π_F	CCCAGATTTCTTTCCGATCA
IbPLA-2π_R	TTGAGAAGCCAACCCAAAAC
IbPLA-2ξ_F	CTGGCTCCCATAAAGTGGAA
IbPLA-2ξ_R	TCAGAGCATCTTCGTTGGTG
IbPLA-20_F	AGGAAGGCAACGAGAGTTCA
IbPLA-20_R	AGGCTTGGCAGGGTAAAAAT
IbPLA-2α_F	GGAACGGAACGAGAATTCAA
IbPLA-2α_R	GAATGGCTTGATTGGGAAGA
IbPLA-2μ_F	TGGAGCACAATCTTCTGTGG
IbPLA-2μ_R	ATGCCGAAACTGAAATGACC
IbPLA-2λ_F	GGACATAGCCACCAAGGAAA
IbPLA-2λ_R	TGGAGGGCAGTAAGAGCCTA
IbPLA-2θ_F	CATCAGGAAGAGGGATCCAA
IbPLA-2θ_R	CCAATGCACACATCCGATAG
IbPLA-2ζ_F	CTATCGGATGTGTGCATTGG
IbPLA-2ζ_R	CATCCCAACCTTGTTTGCTT
